# Supplementary material for: Cross-talk of MLST and transcriptome unveiling antibiotic resistance mechanism of carbapenem resistance Acinetobacter baumannii clinical strains isolated in Guiyang, China
Source: Front Microbiol. 2024 Jun 14;15:1394775. doi: 10.3389/fmicb.2024.1394775 (PMC11211267; doi:10.3389/fmicb.2024.1394775)
Supplement: Supplementary file 1 [file Data_Sheet_1.ZIP]

Archive with 4 entries (3 files):
- Supplementary materials/
- Supplementary materials/Table S1.xlsx
- Supplementary materials/Table S2.xlsx
- Supplementary materials/Table S3.xlsx
