# Supplementary material for: Cross-talk of MLST and transcriptome unveiling antibiotic resistance mechanism of carbapenem resistance Acinetobacter baumannii clinical strains isolated in Guiyang, China
Source: Front Microbiol. 2024 Jun 14;15:1394775. doi: 10.3389/fmicb.2024.1394775 (PMC11211267; doi:10.3389/fmicb.2024.1394775)
Supplement: Supplementary file 1 [file Data_Sheet_1.ZIP › Supplementary materials/Table S1.xlsx]

## Sheet: Sheet1
Table S1 The MIC value and the ST type of the 199 A. baumannii strains
Strain Number	Ertapenem（µɡ/mL）	Biapenem（µɡ/mL）	Meropenem （µɡ/mL）	Imipenem（µɡ/mL）	ST
1	1024	128	128	64	ST191
2	512	128	256	128	ST191
3	512	64	256	64	ST191
4	256	64	256	64	ST369
5	>1024	128	128	128	ST191
6	1024	64	64	64	ST208
7	>1024	32	128	64	ST191
8	512	32	64	<16	ST368
9	1024	32	64	32	ST2206
10	256	32	128	64	ST195
11	512	64	64	32	ST191
12	>1024	128	128	64	ST191
13	>1024	64	128	64	ST208
14	1024	128	128	128	ST191
15	>1024	64	64	32	ST191
16	>1024	128	128	128	ST191
17	>1024	128	128	128	ST191
18	>1024	128	128	128	ST191
19	1024	64	64	64	ST191
20	1024	64	256	64	ST191
21	512	128	128	64	ST191
22	512	128	256	64	ST191
23	512	128	128	32	ST208
24	512	128	128	64	ST208
25	1024	128	128	32	ST208
26	512	128	128	32	ST368
27	512	64	128	64	ST208
28	>1024	128	256	64	ST136
29	512	64	256	64	ST191
30	1024	128	256	128	ST191
31	512	64	64	64	ST208
32	512	64	64	64	ST540
33	512	128	256	64	ST191
34	512	>128	256	64	ST191
35	512	32	64	64	ST136
36	1024	128	128	64	ST195
37	1024	16	32	32	ST136
38	512	128	128	32	ST540
39	512	128	256	32	ST195
40	1024	128	128	128	ST136
41	512	64	64	32	ST195
42	1024	64	128	128	ST208
43	1024	64	64	64	ST195
44	>1024	128	128	128	ST136
45	>1024	128	128	64	ST208
46	>1024	64	64	64	ST208
47	>1024	128	128	64	ST136
48	>1024	128	128	128	ST136
49	>1024	128	128	256	ST191
50	>1024	128	128	128	ST136
51	256	64	32	32	ST208
52	>1024	>128	128	64	ST136
53	>1024	64	64	32	ST369
54	>1024	128	128	64	ST195
55	512	128	128	32	ST195
56	1024	32	64	32	ST136
57	1024	128	128	64	ST136
58	1024	64	64	32	ST540
59	1024	32	64	32	ST540
60	1024	64	64	32	ST208
61	512	64	64	32	ST208
62	256	64	256	32	ST369
63	1024	64	64	64	ST195
64	1024	64	128	64	ST136
65	512	128	256	64	ST136
66	>1024	128	128	64	ST136
67	1024	64	128	128	ST369
68	1024	128	256	64	ST208
69	1024	128	64	64	ST208
70	1024	32	32	64	ST136
71	>1024	128	64	64	ST136
72	>1024	128	128	64	ST136
73	>1024	128	128	64	ST191
74	>1024	128	128	32	ST208
75	1024	128	128	32	ST368
76	1024	128	128	64	ST368
77	1024	128	64	<16	ST208
78	512	32	64	32	ST369
79	1024	128	64	<16	ST368
80	1024	128	64	<16	ST540
81	512	128	128	64	ST191
82	512	128	512	32	ST540
83	>1024	128	512	64	ST136
84	>1024	128	128	64	ST191
85	1024	64	128	32	ST208
86	>1024	64	128	64	ST369
87	1024	64	128	32	ST136
88	1024	128	256	32	ST195
89	1024	64	128	64	ST195
90	1024	128	128	128	ST191
91	1024	128	128	64	ST136
92	512	64	64	32	ST369
93	512	64	32	64	ST136
94	1024	>128	128	64	ST368
95	512	128	64	32	ST208
96	1024	64	128	64	ST136
97	256	32	64	<16	ST195
98	512	128	128	256	ST136
99	512	128	128	64	ST195
100	1024	128	128	64	ST195
101	512	64	256	64	ST195
102	512	128	512	128	ST136
103	1024	128	128	128	ST369
104	1024	128	128	64	ST457
105	512	64	512	64	ST208
106	512	64	512	32	ST540
107	512	64	64	64	ST208
108	512	128	512	32	ST540
109	1024	64	64	64	ST195
110	512	32	32	32	ST368
111	256	64	128	64	ST136
112	512	128	64	64	ST195
113	512	128	64	32	ST540
114	512	64	32	32	ST191
115	512	64	64	32	ST540
116	256	32	32	32	ST195
117	512	64	128	64	ST369
118	128	16	16	64	ST208
119	1024	128	32	32	ST195
120	>1024	128	32	32	ST369
121	>1024	128	32	16	ST195
122	512	>128	128	32	ST136
123	512	>128	64	32	ST369
124	>1024	>128	128	64	ST136
125	512	128	64	64	ST369
126	>1024	>128	128	64	ST136
127	512	128	64	32	ST369
128	512	128	64	32	ST369
129	512	>128	128	32	ST195
130	512	128	64	64	ST369
131	512	64	128	64	ST136
132	1024	32	64	64	ST208
133	512	64	64	64	ST369
134	512	128	64	64	ST369
135	512	128	32	32	ST208
136	512	>128	32	64	ST369
137	512	>128	64	32	ST208
138	512	128	32	32	ST208
139	1024	>128	128	64	ST195
140	512	>128	64	64	ST369
141	512	>128	64	32	ST191
142	512	128	64	32	ST208
143	512	128	32	<16	ST208
144	512	128	64	64	ST369
145	>1024	>128	64	64	ST369
146	>1024	>128	128	64	ST195
147	>1024	>128	64	<16	ST208
148	>1024	>128	128	64	ST136
149	1024	>128	32	32	ST195
150	>1024	>128	32	32	ST208
151	1024	>128	64	32	ST208
152	1024	>128	64	32	ST136
153	1024	128	64	64	ST195
154	1024	>128	64	32	ST195
155	1024	>128	128	64	ST136
156	512	128	32	<16	ST208
157	1024	>128	>512	64	ST136
158	512	>128	>512	64	ST195
159	256	>128	512	64	ST369
160	1024	>128	128	64	ST136
161	512	128	64	32	ST369
162	>1024	32	64	32	ST369
163	1024	32	128	64	ST369
164	>1024	64	128	64	ST195
165	256	128	32	64	ST136
166	>1024	>128	128	128	ST136
167	>1024	64	128	64	ST195
168	>1024	64	512	64	ST369
169	1024	128	512	32	ST369
170	1024	128	512	32	ST195
171	512	128	256	32	ST136
172	512	32	64	32	ST540
173	1024	64	128	32	ST136
174	512	32	64	<16	ST540
175	1024	128	128	64	ST191
176	1024	128	128	64	ST191
177	1024	128	128	64	ST191
178	512	64	64	54	ST208
179	1024	64	128	64	ST191
180	256	64	<16	64	ST540
181	512	128	64	128	ST191
182	1024	128	128	128	ST191
183	1024	128	128	64	ST191
184	512	128	64	128	ST369
185	512	64	64	64	ST191
186	512	64	128	32	ST195
187	1024	128	128	128	ST191
188	512	64	64	64	ST208
189	512	64	64	64	ST208
190	256	32	32	32	ST368
191	256	32	32	32	ST369
192	512	64	<16	64	ST368
193	512	64	32	64	ST191
194	256	128	32	64	ST368
195	256	16	<16	<16	ST368
196	512	64	32	64	ST136
197	<32	16	<16	<16	ST2330
198	256	64	<16	64	ST368
199	512	32	64	<16	ST208
