# Supplementary material for: Cross-talk of MLST and transcriptome unveiling antibiotic resistance mechanism of carbapenem resistance Acinetobacter baumannii clinical strains isolated in Guiyang, China
Source: Front Microbiol. 2024 Jun 14;15:1394775. doi: 10.3389/fmicb.2024.1394775 (PMC11211267; doi:10.3389/fmicb.2024.1394775)
Supplement: Supplementary file 1 [file Data_Sheet_1.ZIP › Supplementary materials/Table S2.xlsx]

## Sheet: Sheet1
TableS2 Summary of reads number from resistance CRAB77 and CRAB 98
Sample	Total Reads	Genome Mapped Reads	Genome Mapped Ratio(%)	Unmapped Reads	Unmapped Reads Ratio(%)	Uniq Mapped Reads	Uniq Mapped Reads Ratio(%)	CDS Mapped Reads	CDS Mapped Ratio(%)
AB98_3	28737524	27405737	95.37	1331787	4.63	26970295	93.85	22409203	80.33
AB98_2	27393546	26059197	95.13	1334349	4.87	25684274	93.76	21497625	80.89
AB98_1	24903600	23630366	94.89	1273234	5.11	23237915	93.31	19376743	80.71
AB77_3	27199596	25540512	93.9	1659084	6.1	25132432	92.4	20165639	78.18
AB77_2	24988896	23593356	94.42	1395540	5.58	23209199	92.88	19393554	81.46
AB77_1	26378084	24813079	94.07	1565005	5.93	24441301	92.66	19816108	79.06
