# Supplementary material for: Cross-talk of MLST and transcriptome unveiling antibiotic resistance mechanism of carbapenem resistance Acinetobacter baumannii clinical strains isolated in Guiyang, China
Source: Front Microbiol. 2024 Jun 14;15:1394775. doi: 10.3389/fmicb.2024.1394775 (PMC11211267; doi:10.3389/fmicb.2024.1394775)
Supplement: Supplementary file 1 [file Data_Sheet_1.ZIP › Supplementary materials/Table S3.xlsx]

## Sheet: Sheet1
Table S3 The expression level between AB77 and AB98
gene_id	AB77_1_count	AB77_2_count	AB77_3_count	AB98_1_count	AB98_2_count	AB98_3_count	AB77_1_tpm	AB77_2_tpm	AB77_3_tpm	AB98_1_tpm	AB98_2_tpm	AB98_3_tpm	Low_tpm	High_tpm	fc	log2fc	pvalue	padjust	significant	regulate	gene_name	description	location	start	end	strand	cog	cog_description	cog_class1	KO_id	KO_name	KO_des	paths	paths_class1	paths_class2	pfam	go	go_lev2	nr	swissprot	type
FQU82_RS00265	16	9	20	25	20	35	0.76	0.56	0.97	1.35	0.91	1.54	0.763333	1.26667	2.24176	1.16463	0.00546978	0.0143294	yes	up	FQU82_RS00265	hypothetical protein	NZ_CP045110.1	30046	29681	-													WP_001256724.1(hypothetical protein [Acinetobacter baumannii])		ref_gene
FQU82_RS00315	25	17	34	52	48	53	0.31	0.27	0.43	0.74	0.58	0.62	0.336667	0.646667	2.5514	1.35129	1.61062e-05	7.08112e-05	yes	up	FQU82_RS00315	M57 family metalloprotease	NZ_CP045110.1	40791	39886	-										PF00413.26(Peptidase_M10:Matrixin); PF12388.10(Peptidase_M57:Dual-action HEIGH metallo-peptidase); PF13583.8(Reprolysin_4:Metallo-peptidase family M12B Reprolysin-like); PF05572.15(Peptidase_M43:Pregnancy-associated plasma protein-A)	GO:0004222(molecular_function:metalloendopeptidase activity); GO:0008270(molecular_function:zinc ion binding); GO:0031012(cellular_component:extracellular matrix)	GO:0110165;GO:0003824;GO:0005488	WP_216112975.1(M57 family metalloprotease [Acinetobacter baumannii])		ref_gene
FQU82_RS00320	50	36	25	85	54	48	0.68	0.63	0.35	1.34	0.73	0.62	0.553333	0.896667	2.10858	1.07627	0.000716872	0.00228524	yes	up	FQU82_RS00320	matrixin family metalloprotease	NZ_CP045110.1	41895	40978	-										PF00413.26(Peptidase_M10:Matrixin); PF12388.10(Peptidase_M57:Dual-action HEIGH metallo-peptidase)	GO:0004222(molecular_function:metalloendopeptidase activity); GO:0008270(molecular_function:zinc ion binding); GO:0031012(cellular_component:extracellular matrix)	GO:0110165;GO:0003824;GO:0005488	WP_000714210.1(matrixin family metalloprotease [Acinetobacter baumannii])	sp|Q9R0S2|MMP24_MOUSE(Matrix metalloproteinase-24 OS=Mus musculus OX=10090 GN=Mmp24 PE=1 SV=2)	ref_gene
FQU82_RS00325	11444	15697	14372	21380	21550	24576	63.74	111.16	81.92	138.37	119.55	131.67	85.6067	129.863	2.0626	1.04446	2.87659e-15	3.9143e-14	yes	up	dnaK	molecular chaperone DnaK	NZ_CP045110.1	44166	42226	-	COG0443(O:Posttranslational modification, protein turnover, chaperones)	COG0443(Molecular chaperone DnaK (HSP70))	CELLULAR PROCESSES AND SIGNALING	K04043	dnaK	molecular chaperone DnaK	map03018(RNA degradation); map05152(Tuberculosis); map04212(Longevity regulating pathway - worm)	Genetic Information Processing;Human Diseases;Organismal Systems	Folding, sorting and degradation;Infectious disease: bacterial;Aging	PF00012.22(HSP70:Hsp70 protein); PF06723.15(MreB_Mbl:MreB/Mbl protein); PF02782.18(FGGY_C:FGGY family of carbohydrate kinases, C-terminal domain)	GO:0006457(biological_process:protein folding); GO:0016887(molecular_function:ATPase activity); GO:0051082(molecular_function:unfolded protein binding); GO:0005524(molecular_function:ATP binding)	GO:0005488;GO:0009987;GO:0003824	WP_001062605.1(MULTISPECIES: molecular chaperone DnaK [Acinetobacter])	sp|B2HZZ7|DNAK_ACIBC(Chaperone protein DnaK OS=Acinetobacter baumannii (strain ACICU) OX=405416 GN=dnaK PE=3 SV=1)	ref_gene
FQU82_RS00330	592	842	847	2377	2652	2909	11.78	21.43	17.23	54.41	51.71	54.75	16.8133	53.6233	4.43011	2.14734	6.04918e-44	3.90588e-42	yes	up	grpE	nucleotide exchange factor GrpE	NZ_CP045110.1	44874	44320	-	COG0576(O:Posttranslational modification, protein turnover, chaperones)	COG0576(Molecular chaperone GrpE (heat shock protein HSP-70))	CELLULAR PROCESSES AND SIGNALING	K03687		molecular chaperone GrpE				PF01025.21(GrpE:GrpE)	GO:0005737(cellular_component:cytoplasm); GO:0006457(biological_process:protein folding); GO:0051087(molecular_function:chaperone binding); GO:0000774(molecular_function:adenyl-nucleotide exchange factor activity); GO:0042803(molecular_function:protein homodimerization activity)	GO:0005488;GO:0098772;GO:0009987;GO:0110165	WP_032032111.1(MULTISPECIES: nucleotide exchange factor GrpE [Acinetobacter calcoaceticus/baumannii complex])	sp|B7H316|GRPE_ACIB3(Protein GrpE OS=Acinetobacter baumannii (strain AB307-0294) OX=557600 GN=grpE PE=3 SV=1)	ref_gene
FQU82_RS00345	89	52	71	162	213	140	3.95	2.98	3.21	8.15	9.05	5.73	3.38	7.64333	3.10509	1.63464	1.22455e-10	1.03661e-09	yes	up	FQU82_RS00345	hypothetical protein	NZ_CP045110.1	47297	47527	+													WP_216175001.1(hypothetical protein [Acinetobacter baumannii])		ref_gene
FQU82_RS00440	31	22	27	8	7	9	0.5	0.45	0.45	0.15	0.11	0.14	0.466667	0.133333	0.378388	-1.40206	0.00284369	0.00792911	yes	down	ssuC	aliphatic sulfonate ABC transporter permease SsuC	NZ_CP045110.1	66353	65556	-	COG0600(P:Inorganic ion transport and metabolism)	COG0600(ABC-type nitrate/sulfonate/bicarbonate transport system, permease component)	METABOLISM	K15554	ssuC	sulfonate transport system permease protein	map02010(ABC transporters); map00920(Sulfur metabolism)	Environmental Information Processing;Metabolism	Membrane transport;Energy metabolism	PF00528.24(BPD_transp_1:Binding-protein-dependent transport system inner membrane component)	GO:0016021(cellular_component:integral component of membrane); GO:0055085(biological_process:transmembrane transport); GO:0005886(cellular_component:plasma membrane)	GO:0009987;GO:0051179;GO:0110165	WP_000031022.1(MULTISPECIES: aliphatic sulfonate ABC transporter permease SsuC [Acinetobacter])	sp|P75851|SSUC_ECOLI(Putative aliphatic sulfonates transport permease protein SsuC OS=Escherichia coli (strain K12) OX=83333 GN=ssuC PE=1 SV=2)	ref_gene
FQU82_RS00465	7122	4964	5773	71	55	57	393.66	355.19	324.77	4.43	2.89	2.88	357.873	3.4	0.0129019	-6.27628	1.59779e-256	2.63076e-253	yes	down	FQU82_RS00465	RcnB family protein	NZ_CP045110.1	71705	71385	-	COG5455(P:Inorganic ion transport and metabolism)	COG5455(Periplasmic regulator RcnB of Ni and Co efflux)	METABOLISM	K23243	rcnB	nickel/cobalt homeostasis protein				PF11776.10(RcnB:Nickel/cobalt transporter regulator)			WP_000724539.1(MULTISPECIES: RcnB family protein [Acinetobacter])		ref_gene
FQU82_RS00470	2840	2221	2413	732	611	708	62.18	62.23	53.97	18.41	13.07	14.62	59.46	15.3667	0.345695	-1.53243	5.73435e-33	2.33126e-31	yes	down	FQU82_RS00470	RcnB family protein	NZ_CP045110.1	72337	71927	-	COG5455(P:Inorganic ion transport and metabolism)	COG5455(Periplasmic regulator RcnB of Ni and Co efflux)	METABOLISM							PF11776.10(RcnB:Nickel/cobalt transporter regulator)			EEX02235.1(hypothetical protein HMPREF0010_03355 [Acinetobacter baumannii ATCC 19606 = CIP 70.34 = JCM 6841])		ref_gene
FQU82_RS00495	1231	968	1193	353	318	401	25.88	26.03	25.62	8.53	6.54	7.96	25.8433	7.67667	0.399006	-1.32552	6.64547e-22	1.4589e-20	yes	down	FQU82_RS00495	TetR/AcrR family transcriptional regulator	NZ_CP045110.1	76301	75654	-	COG1309(K:Transcription)	COG1309(DNA-binding protein, AcrR family, includes nucleoid occlusion protein SlmA)	INFORMATION STORAGE AND PROCESSING							PF00440.25(TetR_N:Bacterial regulatory proteins, tetR family)	GO:0003677(molecular_function:DNA binding)	GO:0005488	WP_001047027.1(MULTISPECIES: TetR/AcrR family transcriptional regulator [Acinetobacter])		ref_gene
FQU82_RS00505	54	67	76	1129	1304	1629	0.62	0.98	0.89	14.97	14.78	17.83	0.83	15.86	26.204	4.71171	5.2574e-136	1.57387e-133	yes	up	FQU82_RS00505	ferredoxin reductase	NZ_CP045110.1	77250	78275	+	COG0633(C:Energy production and conversion)	COG0633(Ferredoxin)	METABOLISM	K22770		stearoyl-CoA 9-desaturase NADPH oxidoreductase	map01040(Biosynthesis of unsaturated fatty acids)	Metabolism	Lipid metabolism	PF00175.23(NAD_binding_1:Oxidoreductase NAD-binding domain); PF00970.26(FAD_binding_6:Oxidoreductase FAD-binding domain); PF08030.14(NAD_binding_6:Ferric reductase NAD binding domain)	GO:0051536(molecular_function:iron-sulfur cluster binding); GO:0046872(molecular_function:metal ion binding); GO:0009055(molecular_function:electron carrier activity)	GO:0003824;GO:0005488	WP_000994548.1(ferredoxin reductase [Acinetobacter baumannii])	sp|P9WNE8|DESET_MYCTO(NADPH oxidoreductase OS=Mycobacterium tuberculosis (strain CDC 1551 / Oshkosh) OX=83331 GN=MT3327 PE=3 SV=1)	ref_gene
FQU82_RS00510	147	110	134	1321	1325	1423	1.49	1.42	1.39	15.53	13.33	13.82	1.43333	14.2267	13.1845	3.72077	3.16262e-144	1.15717e-141	yes	up	FQU82_RS00510	acyl-CoA desaturase	NZ_CP045110.1	78306	79448	+	COG3239(I:Lipid transport and metabolism)	COG3239(Fatty acid desaturase)	METABOLISM	K22769	desA3	NADPH-dependent stearoyl-CoA 9-desaturase [EC:1.14.19.-]	map01040(Biosynthesis of unsaturated fatty acids)	Metabolism	Lipid metabolism	PF00487.26(FA_desaturase:Fatty acid desaturase)			WP_085944000.1(acyl-CoA desaturase [Acinetobacter baumannii])	sp|P9WNZ2|DESA3_MYCTO(NADPH-dependent stearoyl-CoA 9-desaturase OS=Mycobacterium tuberculosis (strain CDC 1551 / Oshkosh) OX=83331 GN=desA3 PE=3 SV=1)	ref_gene
FQU82_RS00660	1	0	0	1519	1526	1787	0.02	0	0	26.73	22.92	25.91	0.00666667	25.1867	5692.39	12.4748	6.43041e-26	1.77944e-24	yes	up	sul2	sulfonamide-resistant dihydropteroate synthase Sul2	NZ_CP045110.1	102216	101401	-	COG0294(H:Coenzyme transport and metabolism)	COG0294(Dihydropteroate synthase)	METABOLISM	K18824	sul2	dihydropteroate synthase type 2 [EC:2.5.1.15]	map00790(Folate biosynthesis)	Metabolism	Metabolism of cofactors and vitamins	PF00809.24(Pterin_bind:Pterin binding enzyme)	GO:0009396(biological_process:folic acid-containing compound biosynthetic process); GO:0046677(biological_process:response to antibiotic); GO:0046872(molecular_function:metal ion binding); GO:0046654(biological_process:tetrahydrofolate biosynthetic process); GO:0004156(molecular_function:dihydropteroate synthase activity); GO:0046656(biological_process:folic acid biosynthetic process)	GO:0005488;GO:0009987;GO:0003824;GO:0008152;GO:0050896	KOP84500.1(dihydropteroate synthase, partial [Acinetobacter baumannii])	sp|P0AC11|DHP2_ECOLX(Dihydropteroate synthase type-2 OS=Escherichia coli OX=562 GN=sulII PE=3 SV=1)	ref_gene
FQU82_RS00665	0	0	0	44	28	40	0	0	0	1.29	0.7	0.96	0	0.983333	254.71	7.99271	7.32491e-11	6.44944e-10	yes	up	FQU82_RS00665	hypothetical protein	NZ_CP045110.1	102799	102404	-											GO:0016021(cellular_component:integral component of membrane)	GO:0110165	WP_001084814.1(MULTISPECIES: hypothetical protein [Acinetobacter])		ref_gene
FQU82_RS00775	95	76	91	127	150	178	1.38	1.4	1.35	2.12	2.14	2.45	1.37667	2.23667	2.20274	1.1393	4.6686e-08	2.91721e-07	yes	up	nadC	carboxylating nicotinate-nucleotide diphosphorylase	NZ_CP045110.1	120373	119528	-	COG0157(H:Coenzyme transport and metabolism)	COG0157(Nicotinate-nucleotide pyrophosphorylase)	METABOLISM	K00767	nadC	nicotinate-nucleotide pyrophosphorylase (carboxylating) [EC:2.4.2.19]	map00760(Nicotinate and nicotinamide metabolism)	Metabolism	Metabolism of cofactors and vitamins	PF01729.21(QRPTase_C:Quinolinate phosphoribosyl transferase, C-terminal domain); PF02749.18(QRPTase_N:Quinolinate phosphoribosyl transferase, N-terminal domain)	GO:0009435(biological_process:NAD biosynthetic process); GO:0004514(molecular_function:nicotinate-nucleotide diphosphorylase (carboxylating) activity)	GO:0009987;GO:0003824;GO:0008152	WP_000026927.1(MULTISPECIES: carboxylating nicotinate-nucleotide diphosphorylase [Acinetobacter])	sp|P30819|NADC_PSEAE(Nicotinate-nucleotide pyrophosphorylase [carboxylating] OS=Pseudomonas aeruginosa (strain ATCC 15692 / DSM 22644 / CIP 104116 / JCM 14847 / LMG 12228 / 1C / PRS 101 / PAO1) OX=208964 GN=nadC PE=3 SV=2)	ref_gene
FQU82_RS00805	1	7	1	20	21	19	0.04	0.34	0.04	0.85	0.75	0.66	0.14	0.753333	8.44454	3.07802	3.8979e-06	1.91293e-05	yes	up	FQU82_RS00805	low molecular weight phosphotyrosine protein phosphatase	NZ_CP045110.1	127077	126649	-	COG0394(T:Signal transduction mechanisms)	COG0394(Protein-tyrosine-phosphatase)	CELLULAR PROCESSES AND SIGNALING	K01104		protein-tyrosine phosphatase [EC:3.1.3.48]	map02020(Two-component system)	Environmental Information Processing	Signal transduction	PF01451.23(LMWPc:Low molecular weight phosphotyrosine protein phosphatase)	GO:0004725(molecular_function:protein tyrosine phosphatase activity)	GO:0003824	WP_001165994.1(MULTISPECIES: low molecular weight phosphotyrosine protein phosphatase [Acinetobacter])	sp|O52787|PTP_ACIJO(Low molecular weight protein-tyrosine-phosphatase Ptp OS=Acinetobacter johnsonii OX=40214 GN=ptp PE=1 SV=1)	ref_gene
FQU82_RS00875	387	473	453	863	769	838	5.59	8.71	6.69	14.38	10.94	11.51	6.99667	12.2767	2.37937	1.25058	1.60399e-25	4.36525e-24	yes	up	galU	UTP--glucose-1-phosphate uridylyltransferase GalU	NZ_CP045110.1	140601	141476	+	COG1210(M:Cell wall/membrane/envelope biogenesis)	COG1210(UTP-glucose-1-phosphate uridylyltransferase)	CELLULAR PROCESSES AND SIGNALING	K00963	galU	UTP--glucose-1-phosphate uridylyltransferase [EC:2.7.7.9]	map00520(Amino sugar and nucleotide sugar metabolism); map00040(Pentose and glucuronate interconversions); map00500(Starch and sucrose metabolism); map00541(O-Antigen nucleotide sugar biosynthesis); map00052(Galactose metabolism)	Metabolism;Metabolism;Metabolism;Metabolism;Metabolism	Carbohydrate metabolism;Carbohydrate metabolism;Carbohydrate metabolism;Glycan biosynthesis and metabolism;Carbohydrate metabolism	PF00483.25(NTP_transferase:Nucleotidyl transferase); PF12804.9(NTP_transf_3:MobA-like NTP transferase domain)	GO:0009058(biological_process:biosynthetic process); GO:0003983(molecular_function:UTP:glucose-1-phosphate uridylyltransferase activity); GO:0006011(biological_process:UDP-glucose metabolic process)	GO:0009987;GO:0003824;GO:0008152	WP_000591441.1(UTP--glucose-1-phosphate uridylyltransferase GalU [Acinetobacter baumannii])	sp|P44878|GALU_HAEIN(UTP--glucose-1-phosphate uridylyltransferase OS=Haemophilus influenzae (strain ATCC 51907 / DSM 11121 / KW20 / Rd) OX=71421 GN=galU PE=3 SV=1)	ref_gene
FQU82_RS00890	1067	983	968	409	321	363	12.9	15.15	11.97	5.72	3.84	4.19	13.34	4.58333	0.456065	-1.13269	1.68629e-20	3.26644e-19	yes	down	galE	UDP-glucose 4-epimerase GalE	NZ_CP045110.1	144514	145530	+	COG1087(M:Cell wall/membrane/envelope biogenesis)	COG1087(UDP-glucose 4-epimerase)	CELLULAR PROCESSES AND SIGNALING	K01784	galE	UDP-glucose 4-epimerase [EC:5.1.3.2]	map00520(Amino sugar and nucleotide sugar metabolism); map00541(O-Antigen nucleotide sugar biosynthesis); map00052(Galactose metabolism)	Metabolism;Metabolism;Metabolism	Carbohydrate metabolism;Glycan biosynthesis and metabolism;Carbohydrate metabolism	PF16363.7(GDP_Man_Dehyd:GDP-mannose 4,6 dehydratase); PF01370.23(Epimerase:NAD dependent epimerase/dehydratase family); PF02719.17(Polysacc_synt_2:Polysaccharide biosynthesis protein); PF01073.21(3Beta_HSD:3-beta hydroxysteroid dehydrogenase/isomerase family); PF04321.19(RmlD_sub_bind:RmlD substrate binding domain); PF13460.8(NAD_binding_10:NAD(P)H-binding); PF00106.27(adh_short:short chain dehyd…	GO:0006012(biological_process:galactose metabolic process); GO:0003978(molecular_function:UDP-glucose 4-epimerase activity)	GO:0003824;GO:0008152	WP_001062908.1(UDP-glucose 4-epimerase GalE [Acinetobacter baumannii])	sp|P55180|GALE_BACSU(UDP-glucose 4-epimerase OS=Bacillus subtilis (strain 168) OX=224308 GN=galE PE=3 SV=1)	ref_gene
FQU82_RS00895	378	382	402	748	579	752	3.2	4.12	3.48	7.34	4.87	6.1	3.6	6.10333	2.25312	1.17192	8.12793e-23	1.88488e-21	yes	up	FQU82_RS00895	phosphomannomutase/phosphoglucomutase	NZ_CP045110.1	146944	145574	-	COG1109(G:Carbohydrate transport and metabolism)	COG1109(Phosphomannomutase)	METABOLISM	K01840	manB	phosphomannomutase [EC:5.4.2.8]	map00520(Amino sugar and nucleotide sugar metabolism); map00051(Fructose and mannose metabolism); map00541(O-Antigen nucleotide sugar biosynthesis)	Metabolism;Metabolism;Metabolism	Carbohydrate metabolism;Carbohydrate metabolism;Glycan biosynthesis and metabolism	PF02878.18(PGM_PMM_I:Phosphoglucomutase/phosphomannomutase, alpha/beta/alpha domain I); PF02880.18(PGM_PMM_III:Phosphoglucomutase/phosphomannomutase, alpha/beta/alpha domain III); PF02879.18(PGM_PMM_II:Phosphoglucomutase/phosphomannomutase, alpha/beta/alpha domain II); PF00408.22(PGM_PMM_IV:Phosphoglucomutase/phosphomannomutase, C-terminal domain)	GO:0000287(molecular_function:magnesium ion binding); GO:0005975(biological_process:carbohydrate metabolic process); GO:0004615(molecular_function:phosphomannomutase activity); GO:0004614(molecular_function:phosphoglucomutase activity)	GO:0003824;GO:0005488;GO:0008152	WP_000209960.1(phosphomannomutase/phosphoglucomutase [Acinetobacter baumannii])	sp|Q06951|RFBB_VIBCH(Phosphomannomutase OS=Vibrio cholerae serotype O1 (strain ATCC 39315 / El Tor Inaba N16961) OX=243277 GN=rfbB PE=3 SV=1)	ref_gene
FQU82_RS00905	29	28	48	82	74	94	0.49	0.6	0.83	1.59	1.23	1.5	0.64	1.44	3.01597	1.59262	2.33725e-09	1.70035e-08	yes	up	lldR	transcriptional regulator LldR	NZ_CP045110.1	148998	149750	+	COG2186(K:Transcription)	COG2186(DNA-binding transcriptional regulator, FadR family)	INFORMATION STORAGE AND PROCESSING	K14348	lldR	GntR family transcriptional regulator, L-lactate dehydrogenase operon regulator				PF07729.14(FCD:FCD domain); PF00392.23(GntR:Bacterial regulatory proteins, gntR family); PF02082.22(Rrf2:Iron-dependent Transcriptional regulator)	GO:0003700(molecular_function:transcription factor activity, sequence-specific DNA binding); GO:0003677(molecular_function:DNA binding)	GO:0005488;GO:0140110	WP_001222772.1(MULTISPECIES: transcriptional regulator LldR [Acinetobacter])	sp|P0ACL7|LLDR_ECOLI(Putative L-lactate dehydrogenase operon regulatory protein OS=Escherichia coli (strain K12) OX=83333 GN=lldR PE=2 SV=1)	ref_gene
FQU82_RS00925	507	515	546	938	842	943	9.35	12.14	10.29	19.91	15.23	16.47	10.5933	17.2033	2.19564	1.13464	4.5674e-26	1.28551e-24	yes	up	FQU82_RS00925	GntR family transcriptional regulator	NZ_CP045110.1	154709	155419	+	COG1802(K:Transcription)	COG1802(DNA-binding transcriptional regulator, GntR family)	INFORMATION STORAGE AND PROCESSING							PF07729.14(FCD:FCD domain); PF00392.23(GntR:Bacterial regulatory proteins, gntR family)	GO:0003700(molecular_function:transcription factor activity, sequence-specific DNA binding); GO:0003677(molecular_function:DNA binding)	GO:0005488;GO:0140110	WP_001153627.1(MULTISPECIES: GntR family transcriptional regulator [Acinetobacter])	sp|O05494|YDHC_BACSU(Uncharacterized HTH-type transcriptional regulator YdhC OS=Bacillus subtilis (strain 168) OX=224308 GN=ydhC PE=4 SV=1)	ref_gene
FQU82_RS01055	335	381	346	642	664	784	3.06	4.43	3.23	6.8	6.02	6.86	3.57333	6.56	2.49192	1.31726	1.39969e-21	2.95461e-20	yes	up	FQU82_RS01055	D-amino acid dehydrogenase	NZ_CP045110.1	182496	183761	+	COG0665(E:Amino acid transport and metabolism)	COG0665(Glycine/D-amino acid oxidase (deaminating))	METABOLISM	K00285	dadA	D-amino-acid dehydrogenase [EC:1.4.5.1]	map00360(Phenylalanine metabolism)	Metabolism	Amino acid metabolism	PF01266.26(DAO:FAD dependent oxidoreductase); PF07992.16(Pyr_redox_2:Pyridine nucleotide-disulphide oxidoreductase); PF00070.29(Pyr_redox:Pyridine nucleotide-disulphide oxidoreductase); PF00890.26(FAD_binding_2:FAD binding domain); PF03486.16(HI0933_like:HI0933-like protein); PF13450.8(NAD_binding_8:NAD(P)-binding Rossmann-like domain); PF01593.26(Amino_oxidase:Flavin containing amine oxidoreduct…	GO:0008718(molecular_function:D-amino-acid dehydrogenase activity); GO:0019478(biological_process:D-amino acid catabolic process)	GO:0009987;GO:0003824;GO:0008152	SYW90715.1(D-amino acid dehydrogenase, small subunit [Acinetobacter baumannii])	sp|B7H2E9|DADA_ACIB3(D-amino acid dehydrogenase OS=Acinetobacter baumannii (strain AB307-0294) OX=557600 GN=dadA PE=3 SV=1)	ref_gene
FQU82_RS01060	131	150	110	364	313	349	1.42	2.08	1.22	4.58	3.37	3.63	1.57333	3.86	3.30829	1.72609	1.90854e-26	5.513e-25	yes	up	alr	alanine racemase	NZ_CP045110.1	183782	184885	+	COG0787(M:Cell wall/membrane/envelope biogenesis)	COG0787(Alanine racemase)	CELLULAR PROCESSES AND SIGNALING	K01775	alr	alanine racemase [EC:5.1.1.1]	map01502(Vancomycin resistance)	Human Diseases	Drug resistance: antimicrobial	PF01168.22(Ala_racemase_N:Alanine racemase, N-terminal domain); PF00842.23(Ala_racemase_C:Alanine racemase, C-terminal domain)	GO:0030632(biological_process:D-alanine biosynthetic process); GO:0008784(molecular_function:alanine racemase activity); GO:0030170(molecular_function:pyridoxal phosphate binding)	GO:0005488;GO:0009987;GO:0008152;GO:0003824	WP_001137876.1(alanine racemase [Acinetobacter baumannii])	sp|B0VNF6|ALR_ACIBS(Alanine racemase OS=Acinetobacter baumannii (strain SDF) OX=509170 GN=alr PE=3 SV=1)	ref_gene
FQU82_RS01065	88	90	93	272	334	370	4.2	5.55	4.52	14.7	15.22	16.25	4.75667	15.39	4.57832	2.19482	1.271e-31	4.65043e-30	yes	up	FQU82_RS01065	RidA family protein	NZ_CP045110.1	184896	185255	+	COG0251(V:Defense mechanisms)	COG0251(Enamine deaminase RidA, house cleaning of reactive enamine intermediates, YjgF/YER057c/UK114 family)	CELLULAR PROCESSES AND SIGNALING							PF01042.23(Ribonuc_L-PSP:Endoribonuclease L-PSP)	GO:0016787(molecular_function:hydrolase activity); GO:0050540(molecular_function:2-aminomuconate deaminase activity); GO:0016491(molecular_function:oxidoreductase activity)	GO:0003824	WP_000071347.1(MULTISPECIES: RidA family protein [Acinetobacter])	sp|O30825|Y322_HAEDU(RutC family protein HD_0322 OS=Haemophilus ducreyi (strain 35000HP / ATCC 700724) OX=233412 GN=HD_0322 PE=3 SV=1)	ref_gene
FQU82_RS01085	4432	3836	4496	11940	10801	13667	32.04	35.29	33.26	100.19	77.63	94.86	33.53	90.8933	3.60244	1.84897	2.55826e-61	2.80812e-59	yes	up	FQU82_RS01085	CoA-acylating methylmalonate-semialdehyde dehydrogenase	NZ_CP045110.1	189763	191280	+	COG1012(I:Lipid transport and metabolism)	COG1012(Acyl-CoA reductase or other NAD-dependent aldehyde dehydrogenase)	METABOLISM	K00140	mmsA	malonate-semialdehyde dehydrogenase (acetylating) / methylmalonate-semialdehyde dehydrogenase [EC:1.2.1.18 1.2.1.27]	map00280(Valine, leucine and isoleucine degradation); map00640(Propanoate metabolism); map00410(beta-Alanine metabolism); map00562(Inositol phosphate metabolism)	Metabolism;Metabolism;Metabolism;Metabolism	Amino acid metabolism;Carbohydrate metabolism;Metabolism of other amino acids;Carbohydrate metabolism	PF00171.24(Aldedh:Aldehyde dehydrogenase family)	GO:0004491(molecular_function:methylmalonate-semialdehyde dehydrogenase (acylating) activity)	GO:0003824	WP_001092381.1(CoA-acylating methylmalonate-semialdehyde dehydrogenase [Acinetobacter baumannii])	sp|Q02252|MMSA_HUMAN(Methylmalonate-semialdehyde dehydrogenase [acylating], mitochondrial OS=Homo sapiens OX=9606 GN=ALDH6A1 PE=1 SV=2)	ref_gene
FQU82_RS01090	625	849	806	2267	2178	2873	8.84	15.32	11.66	37.03	30.37	38.69	11.94	35.3633	4.06152	2.02202	9.81434e-45	6.46372e-43	yes	up	mmsB	3-hydroxyisobutyrate dehydrogenase	NZ_CP045110.1	191292	192182	+	COG2084(I:Lipid transport and metabolism)	COG2084(3-hydroxyisobutyrate dehydrogenase or related beta-hydroxyacid dehydrogenase)	METABOLISM	K00020	mmsB	3-hydroxyisobutyrate dehydrogenase [EC:1.1.1.31]	map00280(Valine, leucine and isoleucine degradation)	Metabolism	Amino acid metabolism	PF03446.17(NAD_binding_2:NAD binding domain of 6-phosphogluconate dehydrogenase); PF14833.8(NAD_binding_11:NAD-binding of NADP-dependent 3-hydroxyisobutyrate dehydrogenase); PF03807.19(F420_oxidored:NADP oxidoreductase coenzyme F420-dependent); PF02826.21(2-Hacid_dh_C:D-isomer specific 2-hydroxyacid dehydrogenase, NAD binding domain); PF07991.14(IlvN:Acetohydroxy acid isomeroreductase, NADPH-bind…	GO:0006574(biological_process:valine catabolic process); GO:0051287(molecular_function:NAD binding); GO:0050661(molecular_function:NADP binding); GO:0008442(molecular_function:3-hydroxyisobutyrate dehydrogenase activity); GO:0009083(biological_process:branched-chain amino acid catabolic process)	GO:0009987;GO:0003824;GO:0008152;GO:0005488	WP_001017299.1(MULTISPECIES: 3-hydroxyisobutyrate dehydrogenase [Gammaproteobacteria])	sp|Q54CX6|3HIDH_DICDI(Probable 3-hydroxyisobutyrate dehydrogenase, mitochondrial OS=Dictyostelium discoideum OX=44689 GN=hibA PE=3 SV=1)	ref_gene
FQU82_RS01095	2338	2935	2557	7119	6595	8545	15.59	24.9	17.45	55.13	43.76	54.75	19.3133	51.2133	3.59016	1.84405	4.39556e-48	3.21658e-46	yes	up	FQU82_RS01095	AMP-binding protein	NZ_CP045110.1	192264	193913	+	COG0365(I:Lipid transport and metabolism)	COG0365(Acyl-coenzyme A synthetase/AMP-(fatty) acid ligase)	METABOLISM	K01895	acs	acetyl-CoA synthetase [EC:6.2.1.1]	map00630(Glyoxylate and dicarboxylate metabolism); map00640(Propanoate metabolism); map00720(Carbon fixation pathways in prokaryotes); map00620(Pyruvate metabolism); map00680(Methane metabolism); map00010(Glycolysis / Gluconeogenesis)	Metabolism;Metabolism;Metabolism;Metabolism;Metabolism;Metabolism	Carbohydrate metabolism;Carbohydrate metabolism;Energy metabolism;Carbohydrate metabolism;Energy metabolism;Carbohydrate metabolism	PF00501.30(AMP-binding:AMP-binding enzyme); PF13193.8(AMP-binding_C:AMP-binding enzyme C-terminal domain)	GO:0003987(molecular_function:acetate-CoA ligase activity)	GO:0003824	WP_000969580.1(AMP-binding protein [Acinetobacter baumannii])	sp|P39062|ACSA_BACSU(Acetyl-coenzyme A synthetase OS=Bacillus subtilis (strain 168) OX=224308 GN=acsA PE=1 SV=1)	ref_gene
FQU82_RS01100	851	1024	937	2001	1932	2478	9.12	13.99	10.27	24.84	20.51	25.4	11.1267	23.5833	2.88243	1.52729	1.81797e-32	7.04302e-31	yes	up	FQU82_RS01100	acyl-CoA dehydrogenase family protein	NZ_CP045110.1	193925	195052	+	COG1960(I:Lipid transport and metabolism)	COG1960(Acyl-CoA dehydrogenase related to the alkylation response protein AidB)	METABOLISM	K00248	bcd	butyryl-CoA dehydrogenase [EC:1.3.8.1]	map00640(Propanoate metabolism); map00280(Valine, leucine and isoleucine degradation); map00410(beta-Alanine metabolism); map00071(Fatty acid degradation); map00650(Butanoate metabolism)	Metabolism;Metabolism;Metabolism;Metabolism;Metabolism	Carbohydrate metabolism;Amino acid metabolism;Metabolism of other amino acids;Lipid metabolism;Carbohydrate metabolism	PF00441.26(Acyl-CoA_dh_1:Acyl-CoA dehydrogenase, C-terminal domain); PF02771.18(Acyl-CoA_dh_N:Acyl-CoA dehydrogenase, N-terminal domain); PF08028.13(Acyl-CoA_dh_2:Acyl-CoA dehydrogenase, C-terminal domain); PF02770.21(Acyl-CoA_dh_M:Acyl-CoA dehydrogenase, middle domain)	GO:0003995(molecular_function:acyl-CoA dehydrogenase activity); GO:0016627(molecular_function:oxidoreductase activity, acting on the CH-CH group of donors); GO:0050660(molecular_function:flavin adenine dinucleotide binding); GO:0004085(molecular_function:butyryl-CoA dehydrogenase activity)	GO:0003824;GO:0005488	WP_001160765.1(acyl-CoA dehydrogenase family protein [Acinetobacter baumannii])	sp|P45857|ACDB_BACSU(Acyl-CoA dehydrogenase OS=Bacillus subtilis (strain 168) OX=224308 GN=mmgC PE=1 SV=3)	ref_gene
FQU82_RS01105	270	356	281	659	670	890	4.37	7.36	4.65	12.3	10.67	13.69	5.46	12.22	3.09232	1.62869	3.26295e-23	7.78616e-22	yes	up	FQU82_RS01105	enoyl-CoA hydratase	NZ_CP045110.1	195074	195847	+	COG1024(I:Lipid transport and metabolism)	COG1024(Enoyl-CoA hydratase/carnithine racemase)	METABOLISM	K01692	paaF	enoyl-CoA hydratase [EC:4.2.1.17]	map00310(Lysine degradation); map00640(Propanoate metabolism); map00281(Geraniol degradation); map00650(Butanoate metabolism); map00627(Aminobenzoate degradation); map00903(Limonene and pinene degradation); map00930(Caprolactam degradation); map00380(Tryptophan metabolism); map00362(Benzoate degradation); map00360(Phenylalanine metabolism); map00071(Fatty acid degradation); map00280(Valine, leuci…	Metabolism;Metabolism;Metabolism;Metabolism;Metabolism;Metabolism;Metabolism;Metabolism;Metabolism;Metabolism;Metabolism;Metabolism;Metabolism	Amino acid metabolism;Carbohydrate metabolism;Metabolism of terpenoids and polyketides;Carbohydrate metabolism;Xenobiotics biodegradation and metabolism;Metabolism of terpenoids and polyketides;Xenobiotics biodegradation and metabolism;Amino acid metabolism;Xenobiotics biodegradation and metabolism;Amino acid metabolism;Lipid metabolism;Amino acid metabolism;Metabolism of other amino acids	PF00378.22(ECH_1:Enoyl-CoA hydratase/isomerase); PF16113.7(ECH_2:Enoyl-CoA hydratase/isomerase)	GO:0004300(molecular_function:enoyl-CoA hydratase activity); GO:0016853(molecular_function:isomerase activity); GO:0003824(molecular_function:catalytic activity)	GO:0003824	WP_001198690.1(enoyl-CoA hydratase [Acinetobacter baumannii])	sp|Q52995|ECHH_RHIME(Probable enoyl-CoA hydratase OS=Rhizobium meliloti (strain 1021) OX=266834 GN=fadB1 PE=3 SV=2)	ref_gene
FQU82_RS01110	327	375	340	574	648	745	3.8	5.55	4.04	7.71	7.44	8.26	4.46333	7.80333	2.39489	1.25996	4.05038e-17	6.5704e-16	yes	up	FQU82_RS01110	enoyl-CoA hydratase/isomerase family protein	NZ_CP045110.1	195860	196885	+	COG1024(I:Lipid transport and metabolism)	COG1024(Enoyl-CoA hydratase/carnithine racemase)	METABOLISM							PF16113.7(ECH_2:Enoyl-CoA hydratase/isomerase); PF00378.22(ECH_1:Enoyl-CoA hydratase/isomerase)	GO:0003860(molecular_function:3-hydroxyisobutyryl-CoA hydrolase activity); GO:0003857(molecular_function:3-hydroxyacyl-CoA dehydrogenase activity); GO:0016853(molecular_function:isomerase activity)	GO:0003824	WP_001091037.1(enoyl-CoA hydratase/isomerase family protein [Acinetobacter baumannii])	sp|Q5ZJ60|HIBCH_CHICK(3-hydroxyisobutyryl-CoA hydrolase, mitochondrial OS=Gallus gallus OX=9031 GN=HIBCH PE=2 SV=1)	ref_gene
FQU82_RS01205	84	75	91	182	135	172	1.96	2.24	2.17	4.88	3.08	3.78	2.12333	3.91333	2.46383	1.30091	2.08138e-12	2.16898e-11	yes	up	FQU82_RS01205	LysE family transporter	NZ_CP045110.1	219856	220446	+	COG1280(E:Amino acid transport and metabolism)	COG1280(Threonine/homoserine/homoserine lactone efflux protein)	METABOLISM							PF01810.20(LysE:LysE type translocator)	GO:0016021(cellular_component:integral component of membrane); GO:0006865(biological_process:amino acid transport); GO:0005886(cellular_component:plasma membrane)	GO:0051179;GO:0110165	KQK44831.1(threonine transporter RhtB [Acinetobacter baumannii])		ref_gene
FQU82_RS01255	454	464	444	791	778	783	7.82	10.21	7.82	15.7	13.17	12.8	8.61667	13.89	2.18726	1.12913	8.10706e-21	1.61797e-19	yes	up	FQU82_RS01255	glutathione S-transferase	NZ_CP045110.1	228549	229217	+	COG0625(O:Posttranslational modification, protein turnover, chaperones)	COG0625(Glutathione S-transferase)	CELLULAR PROCESSES AND SIGNALING	K00799	gst	glutathione S-transferase [EC:2.5.1.18]	map05207(Chemical carcinogenesis - receptor activation); map00480(Glutathione metabolism); map05204(Chemical carcinogenesis - DNA adducts); map00983(Drug metabolism - other enzymes); map00982(Drug metabolism - cytochrome P450); map00980(Metabolism of xenobiotics by cytochrome P450); map05200(Pathways in cancer); map05208(Chemical carcinogenesis - reactive oxygen species); map05418(Fluid shear str…	Human Diseases;Metabolism;Human Diseases;Metabolism;Metabolism;Metabolism;Human Diseases;Human Diseases;Human Diseases;Human Diseases;Organismal Systems;Human Diseases	Cancer: overview;Metabolism of other amino acids;Cancer: overview;Xenobiotics biodegradation and metabolism;Xenobiotics biodegradation and metabolism;Xenobiotics biodegradation and metabolism;Cancer: overview;Cancer: overview;Cardiovascular disease;Cancer: specific types;Aging;Drug resistance: antineoplastic	PF02798.22(GST_N:Glutathione S-transferase, N-terminal domain); PF13409.8(GST_N_2:Glutathione S-transferase, N-terminal domain); PF13417.8(GST_N_3:Glutathione S-transferase, N-terminal domain); PF14497.8(GST_C_3:Glutathione S-transferase, C-terminal domain); PF00043.27(GST_C:Glutathione S-transferase, C-terminal domain); PF17172.6(GST_N_4:Glutathione S-transferase N-terminal domain)	GO:0018834(molecular_function:dichloromethane dehalogenase activity); GO:0004364(molecular_function:glutathione transferase activity); GO:0016740(molecular_function:transferase activity); GO:0006749(biological_process:glutathione metabolic process)	GO:0009987;GO:0008152;GO:0003824	WP_000626445.1(MULTISPECIES: glutathione S-transferase [Acinetobacter])	sp|Q9P6M1|GST3_SCHPO(Glutathione S-transferase 3 OS=Schizosaccharomyces pombe (strain 972 / ATCC 24843) OX=284812 GN=gst3 PE=1 SV=3)	ref_gene
FQU82_RS01405	208	307	222	390	346	434	1.07	2	1.16	2.32	1.77	2.14	1.41	2.07667	2.00261	1.00188	3.28221e-09	2.32437e-08	yes	up	FQU82_RS01405	TonB-dependent copper receptor	NZ_CP045110.1	255948	258062	+	COG1629(P:Inorganic ion transport and metabolism)	COG1629(Outer membrane receptor protein, Fe transport)	METABOLISM	K02014		iron complex outermembrane recepter protein				PF00593.26(TonB_dep_Rec:TonB dependent receptor); PF07715.17(Plug:TonB-dependent Receptor Plug Domain)	GO:0009279(cellular_component:cell outer membrane)	GO:0110165	WP_001120684.1(TonB-dependent copper receptor [Acinetobacter baumannii])		ref_gene
FQU82_RS01410	28	28	35	136	132	177	4	5.23	5.03	21.81	17.67	22.55	4.75333	20.6767	6.18504	2.62878	1.57656e-27	4.89776e-26	yes	up	FQU82_RS01410	hypothetical protein	NZ_CP045110.1	258116	258322	+										PF13858.8(DUF4199:Protein of unknown function (DUF4199))	GO:0016021(cellular_component:integral component of membrane)	GO:0110165	WP_000182542.1(MULTISPECIES: hypothetical protein [Acinetobacter])		ref_gene
FQU82_RS01940	521	632	659	180	139	202	22.94	35.91	29.58	8.99	5.86	8.21	29.4767	7.68667	0.362499	-1.46395	2.31682e-22	5.18998e-21	yes	down	FQU82_RS01940	YMGG-like glycine zipper-containing protein	NZ_CP045110.1	369071	369427	+										PF13441.8(Gly-zipper_YMGG:YMGG-like Gly-zipper)			BAN89071.1(hypothetical protein AB237_3161 [Acinetobacter baumannii NCGM 237])		ref_gene
FQU82_RS01985	715	575	666	1113	1145	1596	11.08	11.38	10.55	19.9	17.47	23.51	11.0033	20.2933	2.48993	1.3161	8.92302e-17	1.39921e-15	yes	up	FQU82_RS01985	DsbA family oxidoreductase	NZ_CP045110.1	379264	378560	-	COG2761(O:Posttranslational modification, protein turnover, chaperones)	COG2761(Predicted dithiol-disulfide isomerase, DsbA/YjbH family (virulence, stress resistance))	CELLULAR PROCESSES AND SIGNALING							PF01323.22(DSBA:DSBA-like thioredoxin domain); PF13462.8(Thioredoxin_4:Thioredoxin)	GO:0016853(molecular_function:isomerase activity); GO:0016491(molecular_function:oxidoreductase activity)	GO:0003824	WP_001261850.1(MULTISPECIES: DsbA family oxidoreductase [Acinetobacter])	sp|P39598|YWBO_BACSU(Uncharacterized protein YwbO OS=Bacillus subtilis (strain 168) OX=224308 GN=ywbO PE=4 SV=1)	ref_gene
FQU82_RS02000	210	197	185	398	457	418	4.39	5.27	3.95	9.56	9.34	8.25	4.53667	9.05	2.73223	1.45008	1.37645e-19	2.57952e-18	yes	up	FQU82_RS02000	alpha/beta hydrolase	NZ_CP045110.1	380659	381306	+	COG3545(R:General function prediction only)	COG3545(Predicted esterase of the alpha/beta hydrolase fold)	POORLY CHARACTERIZED	K07002		uncharacterized protein				PF06821.15(Ser_hydrolase:Serine hydrolase)	GO:0016787(molecular_function:hydrolase activity)	GO:0003824	WP_074162217.1(alpha/beta hydrolase [Acinetobacter baumannii])	sp|P96671|YDEN_BACSU(Putative hydrolase YdeN OS=Bacillus subtilis (strain 168) OX=224308 GN=ydeN PE=1 SV=1)	ref_gene
FQU82_RS02155	690	839	777	1232	1058	1383	11.53	17.9	13.27	23.73	17.38	21.93	14.2333	21.0133	2.00935	1.00673	1.75738e-16	2.67919e-15	yes	up	rimP	ribosome maturation factor RimP	NZ_CP045110.1	411034	411558	+	COG0779(J:Translation, ribosomal structure and biogenesis)	COG0779(Ribosome maturation factor RimP)	INFORMATION STORAGE AND PROCESSING	K09748	rimP	ribosome maturation factor RimP				PF02576.19(DUF150:RimP N-terminal domain); PF17384.4(DUF150_C:RimP C-terminal SH3 domain)	GO:0005737(cellular_component:cytoplasm); GO:0042274(biological_process:ribosomal small subunit biogenesis)	GO:0009987;GO:0110165	WP_000777730.1(MULTISPECIES: ribosome maturation factor RimP [Acinetobacter])	sp|B7H117|RIMP_ACIB3(Ribosome maturation factor RimP OS=Acinetobacter baumannii (strain AB307-0294) OX=557600 GN=rimP PE=3 SV=1)	ref_gene
FQU82_RS02180	96	91	94	39	34	34	6.93	8.54	6.89	3.17	2.31	2.22	7.45333	2.56667	0.480944	-1.05606	1.6646e-05	7.28925e-05	yes	down	FQU82_RS02180	monovalent cation/H+ antiporter subunit F	NZ_CP045110.1	416940	416665	-	COG2212(P:Inorganic ion transport and metabolism)	COG2212(Multisubunit Na+/H+ antiporter, MnhF subunit)	METABOLISM	K05563	phaF	multicomponent K+:H+ antiporter subunit F				PF04066.15(MrpF_PhaF:Multiple resistance and pH regulation protein F (MrpF / PhaF))	GO:0015075(molecular_function:ion transmembrane transporter activity); GO:0016021(cellular_component:integral component of membrane); GO:0005886(cellular_component:plasma membrane)	GO:0005215;GO:0110165	WP_000154076.1(MULTISPECIES: monovalent cation/H+ antiporter subunit F [Acinetobacter])	sp|Q52983|PHAF_RHIME(Probable K(+)/H(+) antiporter subunit F OS=Rhizobium meliloti (strain 1021) OX=266834 GN=phaF PE=3 SV=1)	ref_gene
FQU82_RS02190	1512	1861	1737	637	531	590	9.55	14.94	11.22	4.67	3.34	3.58	11.9033	3.86333	0.434445	-1.20275	4.092e-25	1.08669e-23	yes	down	FQU82_RS02190	monovalent cation/H+ antiporter subunit D	NZ_CP045110.1	419278	417467	-	COG0651(C:Energy production and conversion); COG0651(P:Inorganic ion transport and metabolism)	COG0651(Formate hydrogenlyase subunit 3/Multisubunit Na+/H+ antiporter, MnhD subunit); COG0651(Formate hydrogenlyase subunit 3/Multisubunit Na+/H+ antiporter, MnhD subunit)	METABOLISM;METABOLISM	K05561	phaD	multicomponent K+:H+ antiporter subunit D				PF00361.22(Proton_antipo_M:Proton-conducting membrane transporter)	GO:0008137(molecular_function:NADH dehydrogenase (ubiquinone) activity); GO:0016021(cellular_component:integral component of membrane); GO:0016829(molecular_function:lyase activity); GO:0042773(biological_process:ATP synthesis coupled electron transport)	GO:0005215;GO:0110165;GO:0009987;GO:0003824;GO:0008152	WP_000459268.1(monovalent cation/H+ antiporter subunit D [Acinetobacter baumannii])	sp|Q52981|PHAD_RHIME(Probable K(+)/H(+) antiporter subunit D OS=Rhizobium meliloti (strain 1021) OX=266834 GN=phaD PE=3 SV=2)	ref_gene
FQU82_RS02195	530	691	557	200	195	192	24.97	42.05	26.74	10.67	8.77	8.33	31.2533	9.25667	0.417885	-1.25882	4.3902e-16	6.48292e-15	yes	down	FQU82_RS02195	Na+/H+ antiporter subunit C	NZ_CP045110.1	419646	419278	-	COG1006(P:Inorganic ion transport and metabolism)	COG1006(Multisubunit Na+/H+ antiporter, MnhC subunit)	METABOLISM	K05560	phaC	multicomponent K+:H+ antiporter subunit C				PF00420.26(Oxidored_q2:NADH-ubiquinone/plastoquinone oxidoreductase chain 4L)	GO:0016021(cellular_component:integral component of membrane)	GO:0110165	WP_000624229.1(MULTISPECIES: Na+/H+ antiporter subunit C [Acinetobacter])	sp|Q52980|PHAC1_RHIME(Probable K(+)/H(+) antiporter subunit C OS=Rhizobium meliloti (strain 1021) OX=266834 GN=phaC PE=3 SV=1)	ref_gene
FQU82_RS02200	4896	5718	5354	2235	1877	2031	18.01	26.73	20.16	9.57	6.89	7.2	21.6333	7.88667	0.485807	-1.04155	8.66968e-25	2.28394e-23	yes	down	FQU82_RS02200	monovalent cation/H+ antiporter subunit A	NZ_CP045110.1	422492	419643	-	COG1009(C:Energy production and conversion)	COG1009(Membrane H+-translocase/NADH:ubiquinone oxidoreductase subunit 5 (chain L)/Multisubunit Na+/H+ antiporter, MnhA subunit)	METABOLISM	K05559	phaA	multicomponent K+:H+ antiporter subunit A				PF00361.22(Proton_antipo_M:Proton-conducting membrane transporter); PF04039.15(MnhB:Domain related to MnhB subunit of Na+/H+ antiporter); PF13244.8(DUF4040:Domain of unknown function (DUF4040)); PF00662.22(Proton_antipo_N:NADH-Ubiquinone oxidoreductase (complex I), chain 5 N-terminus)	GO:0008137(molecular_function:NADH dehydrogenase (ubiquinone) activity); GO:0016021(cellular_component:integral component of membrane); GO:0042773(biological_process:ATP synthesis coupled electron transport); GO:0005886(cellular_component:plasma membrane)	GO:0005215;GO:0110165;GO:0009987;GO:0003824;GO:0008152	WP_000381594.1(monovalent cation/H+ antiporter subunit A [Acinetobacter baumannii])	sp|Q52978|PHAAB_RHIME(Probable K(+)/H(+) antiporter subunit A/B OS=Rhizobium meliloti (strain 1021) OX=266834 GN=phaAB PE=3 SV=2)	ref_gene
FQU82_RS02330	1045	1042	1410	2743	2285	2223	39.23	50.36	53.99	117.14	82.53	77.44	47.86	92.37	2.62795	1.39394	2.23248e-25	6.02588e-24	yes	up	FQU82_RS02330	hypothetical protein	NZ_CP045110.1	459724	460068	+											GO:0016021(cellular_component:integral component of membrane)	GO:0110165	VDA11546.1(hypothetical protein BANRA_01007 [Acinetobacter baumannii])		ref_gene
FQU82_RS02390	9	17	14	24	32	35	0.19	0.46	0.3	0.58	0.66	0.7	0.316667	0.646667	2.89392	1.53302	0.000182065	0.000663208	yes	up	FQU82_RS02390	SAM-dependent methyltransferase	NZ_CP045110.1	470074	470712	+	COG0220(J:Translation, ribosomal structure and biogenesis)	COG0220(tRNA G46 N7-methylase TrmB)	INFORMATION STORAGE AND PROCESSING							PF02390.19(Methyltransf_4:Putative methyltransferase)	GO:0008176(molecular_function:tRNA (guanine-N7-)-methyltransferase activity)	GO:0003824	WP_001984526.1(SAM-dependent methyltransferase [Acinetobacter baumannii])	sp|Q73NM2|TRMB_TREDE(tRNA (guanine-N(7)-)-methyltransferase OS=Treponema denticola (strain ATCC 35405 / DSM 14222 / CIP 103919 / JCM 8153 / KCTC 15104) OX=243275 GN=trmB PE=3 SV=1)	ref_gene
FQU82_RS02430	232	249	260	127	93	59	2.2	3	2.52	1.39	0.87	0.53	2.57333	0.93	0.475802	-1.07157	1.51459e-06	7.81746e-06	yes	down	FQU82_RS02430	acyl-CoA dehydrogenase family protein	NZ_CP045110.1	477292	478542	+	COG1960(I:Lipid transport and metabolism)	COG1960(Acyl-CoA dehydrogenase related to the alkylation response protein AidB)	METABOLISM							PF08028.13(Acyl-CoA_dh_2:Acyl-CoA dehydrogenase, C-terminal domain); PF02770.21(Acyl-CoA_dh_M:Acyl-CoA dehydrogenase, middle domain); PF02771.18(Acyl-CoA_dh_N:Acyl-CoA dehydrogenase, N-terminal domain)	GO:0052881(molecular_function:4-hydroxyphenylacetate 3-monooxygenase activity); GO:0004497(molecular_function:monooxygenase activity); GO:0050660(molecular_function:flavin adenine dinucleotide binding); GO:0016627(molecular_function:oxidoreductase activity, acting on the CH-CH group of donors)	GO:0003824;GO:0005488	WP_000205420.1(acyl-CoA dehydrogenase family protein [Acinetobacter baumannii])	sp|Q845S8|SFNC_PSEPU(Probable FMNH2-dependent monooxygenase SfnC OS=Pseudomonas putida OX=303 GN=sfnC PE=2 SV=1)	ref_gene
FQU82_RS02520	3388	3506	3578	1463	1221	1417	15.94	20.97	17.23	8.01	5.73	6.42	18.0467	6.72	0.494183	-1.01688	5.98886e-29	1.91469e-27	yes	down	ptsP	phosphoenolpyruvate--protein phosphotransferase	NZ_CP045110.1	501810	499516	-	COG3605(T:Signal transduction mechanisms)	COG3605(Signal transduction protein containing GAF and PtsI domains)	CELLULAR PROCESSES AND SIGNALING	K08484	ptsP	phosphotransferase system, enzyme I, PtsP [EC:2.7.3.9]	map02060(Phosphotransferase system (PTS))	Environmental Information Processing	Membrane transport	PF02896.20(PEP-utilizers_C:PEP-utilising enzyme, PEP-binding domain); PF05524.15(PEP-utilisers_N:PEP-utilising enzyme, N-terminal); PF00391.25(PEP-utilizers:PEP-utilising enzyme, mobile domain); PF01590.28(GAF:GAF domain); PF13185.8(GAF_2:GAF domain); PF13492.8(GAF_3:GAF domain)	GO:0005737(cellular_component:cytoplasm); GO:0016310(biological_process:phosphorylation); GO:0016301(molecular_function:kinase activity); GO:0008965(molecular_function:phosphoenolpyruvate-protein phosphotransferase activity); GO:0009401(biological_process:phosphoenolpyruvate-dependent sugar phosphotransferase system); GO:0046872(molecular_function:metal ion binding)	GO:0110165;GO:0003824;GO:0008152;GO:0051179;GO:0009987;GO:0005488	WP_000069130.1(phosphoenolpyruvate--protein phosphotransferase [Acinetobacter baumannii])	sp|P37178|PT1P_SALTY(Phosphoenolpyruvate-dependent phosphotransferase system OS=Salmonella typhimurium (strain LT2 / SGSC1412 / ATCC 700720) OX=99287 GN=ptsP PE=3 SV=2)	ref_gene
FQU82_RS02585	131	180	174	491	530	503	11.76	21.05	15.82	49.43	44.62	40.61	16.21	44.8867	3.99713	1.99896	3.80193e-35	1.78854e-33	yes	up	infA	translation initiation factor IF-1	NZ_CP045110.1	510842	510621	-	COG0361(J:Translation, ribosomal structure and biogenesis)	COG0361(Translation initiation factor IF-1)	INFORMATION STORAGE AND PROCESSING	K02518	infA	translation initiation factor IF-1				PF01176.21(eIF-1a:Translation initiation factor 1A / IF-1)	GO:0005737(cellular_component:cytoplasm); GO:0043022(molecular_function:ribosome binding); GO:0003743(molecular_function:translation initiation factor activity); GO:0019843(molecular_function:rRNA binding)	GO:0045182;GO:0005488;GO:0110165	WP_001284370.1(MULTISPECIES: translation initiation factor IF-1 [Gammaproteobacteria])	sp|A3M1T2|IF1_ACIBT(Translation initiation factor IF-1 OS=Acinetobacter baumannii (strain ATCC 17978 / CIP 53.77 / LMG 1025 / NCDC KC755 / 5377) OX=400667 GN=infA PE=3 SV=1)	ref_gene
FQU82_RS02725	1475	2555	1847	12434	11113	13016	10.91	24.05	13.98	106.75	81.71	92.43	16.3133	93.63	7.86158	2.97482	3.32018e-70	4.55556e-68	yes	up	FQU82_RS02725	coniferyl aldehyde dehydrogenase	NZ_CP045110.1	540681	539233	-	COG1012(I:Lipid transport and metabolism)	COG1012(Acyl-CoA reductase or other NAD-dependent aldehyde dehydrogenase)	METABOLISM	K00154		coniferyl-aldehyde dehydrogenase [EC:1.2.1.68]				PF00171.24(Aldedh:Aldehyde dehydrogenase family); PF05893.16(LuxC:Acyl-CoA reductase (LuxC))	GO:0016620(molecular_function:oxidoreductase activity, acting on the aldehyde or oxo group of donors, NAD or NADP as acceptor); GO:0006081(biological_process:cellular aldehyde metabolic process)	GO:0009987;GO:0003824;GO:0008152	WP_001088254.1(MULTISPECIES: coniferyl aldehyde dehydrogenase [Acinetobacter])	sp|Q9I6C8|CALB_PSEAE(Probable coniferyl aldehyde dehydrogenase OS=Pseudomonas aeruginosa (strain ATCC 15692 / DSM 22644 / CIP 104116 / JCM 14847 / LMG 12228 / 1C / PRS 101 / PAO1) OX=208964 GN=calB PE=3 SV=1)	ref_gene
FQU82_RS03095	1014	902	1077	253	266	302	16.02	18.2	17.4	4.61	4.14	4.53	17.2067	4.42667	0.347673	-1.5242	1.63669e-29	5.33626e-28	yes	down	FQU82_RS03095	enoyl-ACP reductase	NZ_CP045110.1	615810	616613	+	COG0623(I:Lipid transport and metabolism)	COG0623(Enoyl-[acyl-carrier-protein] reductase FabI)	METABOLISM	K00208	fabI	enoyl-[acyl-carrier protein] reductase I [EC:1.3.1.9 1.3.1.10]	map00780(Biotin metabolism); map00061(Fatty acid biosynthesis); map00333(Prodigiosin biosynthesis)	Metabolism;Metabolism;Metabolism	Metabolism of cofactors and vitamins;Lipid metabolism;Biosynthesis of other secondary metabolites	PF13561.8(adh_short_C2:Enoyl-(Acyl carrier protein) reductase); PF00106.27(adh_short:short chain dehydrogenase)	GO:0006633(biological_process:fatty acid biosynthetic process); GO:0004318(molecular_function:enoyl-[acyl-carrier-protein] reductase (NADH) activity); GO:0016631(molecular_function:enoyl-[acyl-carrier-protein] reductase activity)	GO:0009987;GO:0003824;GO:0008152	ADX02211.1(NADH-dependent enoyl-ACP reductase [Acinetobacter baumannii 1656-2])	sp|Q9ZFE4|FABI_PSEAE(Enoyl-[acyl-carrier-protein] reductase [NADH] FabI OS=Pseudomonas aeruginosa (strain ATCC 15692 / DSM 22644 / CIP 104116 / JCM 14847 / LMG 12228 / 1C / PRS 101 / PAO1) OX=208964 GN=fabI PE=1 SV=1)	ref_gene
FQU82_RS03100	796	983	737	206	172	214	6.65	10.46	6.3	2	1.43	1.71	7.80333	1.71333	0.296265	-1.75504	8.55011e-30	2.84399e-28	yes	down	FQU82_RS03100	efflux transporter outer membrane subunit	NZ_CP045110.1	618077	616683	-	COG1538(M:Cell wall/membrane/envelope biogenesis)	COG1538(Outer membrane protein TolC)	CELLULAR PROCESSES AND SIGNALING							PF02321.20(OEP:Outer membrane efflux protein)	GO:0016021(cellular_component:integral component of membrane); GO:0009279(cellular_component:cell outer membrane); GO:0015562(molecular_function:efflux transmembrane transporter activity)	GO:0005215;GO:0110165	WP_162540300.1(MULTISPECIES: efflux transporter outer membrane subunit [Acinetobacter calcoaceticus/baumannii complex])	sp|P45217|Y1462_HAEIN(Uncharacterized protein HI_1462 OS=Haemophilus influenzae (strain ATCC 51907 / DSM 11121 / KW20 / Rd) OX=71421 GN=HI_1462 PE=3 SV=1)	ref_gene
FQU82_RS03105	1182	1323	1190	255	209	230	6.64	9.45	6.84	1.67	1.17	1.24	7.64333	1.36	0.236883	-2.07775	3.9139e-62	4.4443e-60	yes	down	FQU82_RS03105	MacB family efflux pump subunit	NZ_CP045110.1	620094	618100	-	COG0577(V:Defense mechanisms)	COG0577(ABC-type antimicrobial peptide transport system, permease component)	CELLULAR PROCESSES AND SIGNALING	K05685	macB	macrolide transport system ATP-binding/permease protein [EC:7.6.2.-]	map02010(ABC transporters)	Environmental Information Processing	Membrane transport	PF12704.9(MacB_PCD:MacB-like periplasmic core domain); PF00005.29(ABC_tran:ABC transporter); PF02687.23(FtsX:FtsX-like permease family); PF13191.8(AAA_16:AAA ATPase domain)	GO:0016787(molecular_function:hydrolase activity); GO:0015562(molecular_function:efflux transmembrane transporter activity); GO:0016021(cellular_component:integral component of membrane); GO:0008559(molecular_function:xenobiotic-transporting ATPase activity); GO:0046677(biological_process:response to antibiotic); GO:0005887(cellular_component:integral component of plasma membrane); GO:0005886(cel…	GO:0005488;GO:0140657;GO:0110165;GO:0009987;GO:0005215;GO:0051179;GO:0003824;GO:0050896	WP_000165905.1(MULTISPECIES: MacB family efflux pump subunit [Gammaproteobacteria])	sp|Q6F813|MACB_ACIAD(Macrolide export ATP-binding/permease protein MacB OS=Acinetobacter baylyi (strain ATCC 33305 / BD413 / ADP1) OX=62977 GN=macB PE=3 SV=1)	ref_gene
FQU82_RS03110	1492	1414	1433	192	199	191	12.57	15.16	12.35	1.88	1.66	1.54	13.36	1.69333	0.16987	-2.5575	1.58317e-87	2.74389e-85	yes	down	FQU82_RS03110	MacA family efflux pump subunit	NZ_CP045110.1	621437	620097	-	COG0845(M:Cell wall/membrane/envelope biogenesis); COG0845(V:Defense mechanisms)	COG0845(Multidrug efflux pump subunit AcrA (membrane-fusion protein)); COG0845(Multidrug efflux pump subunit AcrA (membrane-fusion protein))	CELLULAR PROCESSES AND SIGNALING;CELLULAR PROCESSES AND SIGNALING	K13888	macA	membrane fusion protein, macrolide-specific efflux system				PF16576.7(HlyD_D23:Barrel-sandwich domain of CusB or HlyD membrane-fusion); PF13437.8(HlyD_3:HlyD family secretion protein); PF13533.8(Biotin_lipoyl_2:Biotin-lipoyl like); PF00364.24(Biotin_lipoyl:Biotin-requiring enzyme); PF01551.24(Peptidase_M23:Peptidase family M23)	GO:0022857(molecular_function:transmembrane transporter activity); GO:0016021(cellular_component:integral component of membrane); GO:0005886(cellular_component:plasma membrane)	GO:0005215;GO:0110165	WP_001124212.1(MULTISPECIES: MacA family efflux pump subunit [Acinetobacter calcoaceticus/baumannii complex])	sp|P75830|MACA_ECOLI(Macrolide export protein MacA OS=Escherichia coli (strain K12) OX=83333 GN=macA PE=1 SV=2)	ref_gene
FQU82_RS03295	3242	3161	3249	1189	1058	1166	27.38	33.98	28.07	11.64	8.87	9.44	29.81	9.98333	0.44677	-1.1624	1.82615e-34	8.35208e-33	yes	down	rlmD	23S rRNA (uracil(1939)-C(5))-methyltransferase RlmD	NZ_CP045110.1	662335	663726	+	COG2265(J:Translation, ribosomal structure and biogenesis)	COG2265(tRNA/tmRNA/rRNA uracil-C5-methylase, TrmA/RlmC/RlmD family)	INFORMATION STORAGE AND PROCESSING	K03215	rumA	23S rRNA (uracil1939-C5)-methyltransferase [EC:2.1.1.190]				PF05958.13(tRNA_U5-meth_tr:tRNA (Uracil-5-)-methyltransferase); PF13847.8(Methyltransf_31:Methyltransferase domain); PF01135.21(PCMT:Protein-L-isoaspartate(D-aspartate) O-methyltransferase (PCMT)); PF13649.8(Methyltransf_25:Methyltransferase domain); PF05175.16(MTS:Methyltransferase small domain); PF03602.17(Cons_hypoth95:Conserved hypothetical protein 95); PF02475.18(Met_10:Met-10+ like-protein)…	GO:0005506(molecular_function:iron ion binding); GO:0070041(molecular_function:rRNA (uridine-C5-)-methyltransferase activity); GO:0051539(molecular_function:4 iron, 4 sulfur cluster binding); GO:0003723(molecular_function:RNA binding)	GO:0005488;GO:0003824	WP_000813057.1(23S rRNA (uracil(1939)-C(5))-methyltransferase RlmD [Acinetobacter baumannii])	sp|B0VKL3|RLMD_ACIBS(23S rRNA (uracil(1939)-C(5))-methyltransferase RlmD OS=Acinetobacter baumannii (strain SDF) OX=509170 GN=rlmD PE=3 SV=1)	ref_gene
FQU82_RS03450	15791.8	11980.9	14226.6	2154.24	2167.17	2382	239.82	232.23	220.87	37.75	32.41	34.4	230.973	34.8533	0.202064	-2.30712	2.78875e-69	3.67334e-67	yes	down	FQU82_RS03450	acetyl-CoA carboxylase carboxyltransferase subunit alpha	NZ_CP045110.1	692252	693073	+	COG0825(I:Lipid transport and metabolism)	COG0825(Acetyl-CoA carboxylase alpha subunit)	METABOLISM	K01962	accA	acetyl-CoA carboxylase carboxyl transferase subunit alpha [EC:6.4.1.2 2.1.3.15]	map00720(Carbon fixation pathways in prokaryotes); map00640(Propanoate metabolism); map00061(Fatty acid biosynthesis); map00620(Pyruvate metabolism)	Metabolism;Metabolism;Metabolism;Metabolism	Energy metabolism;Carbohydrate metabolism;Lipid metabolism;Carbohydrate metabolism	PF03255.16(ACCA:Acetyl co-enzyme A carboxylase carboxyltransferase alpha subunit); PF01039.24(Carboxyl_trans:Carboxyl transferase domain)	GO:0006633(biological_process:fatty acid biosynthetic process); GO:0009317(cellular_component:acetyl-CoA carboxylase complex); GO:0016743(molecular_function:carboxyl- or carbamoyltransferase activity); GO:0003989(molecular_function:acetyl-CoA carboxylase activity); GO:0005524(molecular_function:ATP binding); GO:2001295(biological_process:malonyl-CoA biosynthetic process)	GO:0005488;GO:0003824;GO:0008152;GO:0009987;GO:0032991	WP_000710403.1(MULTISPECIES: acetyl-CoA carboxylase carboxyltransferase subunit alpha [Acinetobacter])	sp|B7GZY9|ACCA_ACIB3(Acetyl-coenzyme A carboxylase carboxyl transferase subunit alpha OS=Acinetobacter baumannii (strain AB307-0294) OX=557600 GN=accA PE=3 SV=1)	ref_gene
FQU82_RS03505	24	16	25	51	44	86	1.03	0.88	1.09	2.48	1.8	3.4	1	2.56	3.50478	1.80932	9.17172e-08	5.59305e-07	yes	up	FQU82_RS03505	DUF4951 domain-containing protein	NZ_CP045110.1	706473	706096	-										PF16309.7(DUF4951:Domian of unknown function (DUF4951))			WP_000266123.1(MULTISPECIES: DUF4951 domain-containing protein [Acinetobacter])		ref_gene
FQU82_RS03605	7	10	15	17	15	23	0.07	0.13	0.15	0.19	0.15	0.22	0.116667	0.186667	2.17528	1.1212	0.0194983	0.0440989	yes	up	FQU82_RS03605	pilus assembly protein	NZ_CP045110.1	726704	727885	+	COG3087(D:Cell cycle control, cell division, chromosome partitioning)	COG3087(Cell division protein FtsN)	CELLULAR PROCESSES AND SIGNALING							PF13557.8(Phenol_MetA_deg:Putative MetA-pathway of phenol degradation)			WP_002134755.1(pilus assembly protein [Acinetobacter baumannii])		ref_gene
FQU82_RS03640	196	207	157	285	279	332	3.78	5.1	3.09	6.32	5.27	6.06	3.99	5.88333	2.01965	1.0141	1.33273e-09	9.95164e-09	yes	up	tsaB	tRNA (adenosine(37)-N6)-threonylcarbamoyltransferase complex dimerization subunit type 1 TsaB	NZ_CP045110.1	734835	735500	+	COG1214(J:Translation, ribosomal structure and biogenesis)	COG1214(tRNA A37 threonylcarbamoyladenosine modification protein TsaB)	INFORMATION STORAGE AND PROCESSING	K14742	tsaB	tRNA threonylcarbamoyladenosine biosynthesis protein TsaB				PF00814.27(TsaD:tRNA N6-adenosine threonylcarbamoyltransferase)	GO:0016740(molecular_function:transferase activity); GO:0002949(biological_process:tRNA threonylcarbamoyladenosine modification); GO:0008237(molecular_function:metallopeptidase activity)	GO:0009987;GO:0003824;GO:0008152	WP_000770254.1(tRNA (adenosine(37)-N6)-threonylcarbamoyltransferase complex dimerization subunit type 1 TsaB [Acinetobacter baumannii])	sp|Q87RD1|TSAB_VIBPA(tRNA threonylcarbamoyladenosine biosynthesis protein TsaB OS=Vibrio parahaemolyticus serotype O3:K6 (strain RIMD 2210633) OX=223926 GN=tsaB PE=1 SV=1)	ref_gene
FQU82_RS03750	1199	1226	1245	2280	1932	2307	11.44	14.9	12.15	25.21	18.28	21.08	12.83	21.5233	2.2413	1.16433	1.67215e-34	7.7555e-33	yes	up	FQU82_RS03750	acyl-CoA dehydrogenase	NZ_CP045110.1	753447	754667	+	COG1960(I:Lipid transport and metabolism)	COG1960(Acyl-CoA dehydrogenase related to the alkylation response protein AidB)	METABOLISM	K00252	gcdH	glutaryl-CoA dehydrogenase [EC:1.3.8.6]	map00362(Benzoate degradation); map00310(Lysine degradation); map00380(Tryptophan metabolism); map00071(Fatty acid degradation)	Metabolism;Metabolism;Metabolism;Metabolism	Xenobiotics biodegradation and metabolism;Amino acid metabolism;Amino acid metabolism;Lipid metabolism	PF02771.18(Acyl-CoA_dh_N:Acyl-CoA dehydrogenase, N-terminal domain); PF00441.26(Acyl-CoA_dh_1:Acyl-CoA dehydrogenase, C-terminal domain); PF02770.21(Acyl-CoA_dh_M:Acyl-CoA dehydrogenase, middle domain); PF08028.13(Acyl-CoA_dh_2:Acyl-CoA dehydrogenase, C-terminal domain)	GO:0003995(molecular_function:acyl-CoA dehydrogenase activity); GO:0016627(molecular_function:oxidoreductase activity, acting on the CH-CH group of donors); GO:0050660(molecular_function:flavin adenine dinucleotide binding); GO:0004361(molecular_function:glutaryl-CoA dehydrogenase activity); GO:0004085(molecular_function:butyryl-CoA dehydrogenase activity)	GO:0003824;GO:0005488	WP_001984166.1(MULTISPECIES: acyl-CoA dehydrogenase [Acinetobacter])	sp|Q2KHZ9|GCDH_BOVIN(Glutaryl-CoA dehydrogenase, mitochondrial OS=Bos taurus OX=9913 GN=GCDH PE=2 SV=1)	ref_gene
FQU82_RS03755	27	29	41	86	64	80	0.24	0.33	0.37	0.89	0.56	0.68	0.313333	0.71	2.99255	1.58137	2.36845e-09	1.71038e-08	yes	up	FQU82_RS03755	MFS transporter	NZ_CP045110.1	754896	756218	+	COG2271(G:Carbohydrate transport and metabolism)	COG2271(Sugar phosphate permease)	METABOLISM	K08196	mucK	MFS transporter, AAHS family, cis,cis-muconate transporter				PF07690.18(MFS_1:Major Facilitator Superfamily); PF00083.26(Sugar_tr:Sugar (and other) transporter); PF12832.9(MFS_1_like:MFS_1 like family); PF13347.8(MFS_2:MFS/sugar transport protein); PF03137.22(OATP:Organic Anion Transporter Polypeptide (OATP) family)	GO:0022857(molecular_function:transmembrane transporter activity); GO:0016021(cellular_component:integral component of membrane)	GO:0005215;GO:0110165	WP_001058260.1(MFS transporter [Acinetobacter baumannii])	sp|P94131|MUCK_ACIAD(Cis,cis-muconate transport protein OS=Acinetobacter baylyi (strain ATCC 33305 / BD413 / ADP1) OX=62977 GN=mucK PE=3 SV=1)	ref_gene
FQU82_RS03825	1081	1031	1066	2126	2154	2581	25.53	31.18	25.71	57.59	49.62	57.39	27.4733	54.8667	2.73261	1.45028	6.77847e-34	2.9762e-32	yes	up	FQU82_RS03825	flavin reductase	NZ_CP045110.1	770360	770851	+	COG1853(C:Energy production and conversion)	COG1853(FMN reductase RutF, DIM6/NTAB family)	METABOLISM	K09024	rutF	flavin reductase [EC:1.5.1.-]	map00240(Pyrimidine metabolism)	Metabolism	Nucleotide metabolism	PF01613.20(Flavin_Reduct:Flavin reductase like domain)	GO:0004497(molecular_function:monooxygenase activity); GO:0016491(molecular_function:oxidoreductase activity); GO:0010181(molecular_function:FMN binding)	GO:0003824;GO:0005488	WP_000249482.1(MULTISPECIES: flavin reductase [Acinetobacter])	sp|D4GEU9|RUTF_PANAM(FMN reductase (NADH) RutF OS=Pantoea ananatis (strain LMG 20103) OX=706191 GN=rutF PE=3 SV=1)	ref_gene
FQU82_RS03875	4596	5420	5931	1313	1193	1373	17.15	25.7	22.66	5.7	4.45	4.94	21.8367	5.03	0.308065	-1.69869	4.32628e-52	3.39201e-50	yes	down	FQU82_RS03875	hypothetical protein	NZ_CP045110.1	780656	777732	-													WP_213068351.1(hypothetical protein, partial [Acinetobacter baumannii])		ref_gene
FQU82_RS04050	52	63	69	142	118	130	1.12	1.74	1.52	3.51	2.48	2.64	1.46	2.87667	2.67886	1.42162	2.9131e-12	2.99776e-11	yes	up	FQU82_RS04050	LysE family translocator	NZ_CP045110.1	818159	818782	+	COG1280(E:Amino acid transport and metabolism)	COG1280(Threonine/homoserine/homoserine lactone efflux protein)	METABOLISM							PF01810.20(LysE:LysE type translocator); PF03741.18(TerC:Integral membrane protein TerC family)	GO:0016020(cellular_component:membrane); GO:0016021(cellular_component:integral component of membrane); GO:0006865(biological_process:amino acid transport); GO:0005886(cellular_component:plasma membrane)	GO:0110165;GO:0051179	WP_000463103.1(MULTISPECIES: LysE family translocator [Acinetobacter])	sp|Q8Z3B3|RHTC_SALTI(Threonine efflux protein OS=Salmonella typhi OX=90370 GN=rhtC PE=3 SV=1)	ref_gene
FQU82_RS04185	283	206	259	562	552	572	4.15	3.86	3.89	9.52	7.98	7.99	3.96667	8.49667	2.85455	1.51326	5.88243e-24	1.43488e-22	yes	up	otsB	trehalose-phosphatase	NZ_CP045110.1	852967	852116	-	COG1877(G:Carbohydrate transport and metabolism)	COG1877(Trehalose-6-phosphate phosphatase)	METABOLISM	K01087	otsB	trehalose 6-phosphate phosphatase [EC:3.1.3.12]	map00500(Starch and sucrose metabolism)	Metabolism	Carbohydrate metabolism	PF02358.18(Trehalose_PPase:Trehalose-phosphatase); PF08282.14(Hydrolase_3:haloacid dehalogenase-like hydrolase); PF05116.15(S6PP:Sucrose-6F-phosphate phosphohydrolase)	GO:0046872(molecular_function:metal ion binding); GO:0005992(biological_process:trehalose biosynthetic process); GO:0004805(molecular_function:trehalose-phosphatase activity)	GO:0005488;GO:0009987;GO:0008152;GO:0003824	WP_001088233.1(trehalose-phosphatase [Acinetobacter baumannii])	sp|E1WGG9|OTSB_SALTS(Trehalose-phosphate phosphatase OS=Salmonella typhimurium (strain SL1344) OX=216597 GN=otsB PE=1 SV=1)	ref_gene
FQU82_RS04250	7182	7099	7572	1991	1733	2217	76.15	95.89	82.11	24.44	18.19	22.47	84.7167	21.7	0.343082	-1.54337	5.78708e-54	4.88637e-52	yes	down	fabD	ACP S-malonyltransferase	NZ_CP045110.1	863060	864046	+	COG0331(I:Lipid transport and metabolism)	COG0331(Malonyl CoA-acyl carrier protein transacylase)	METABOLISM	K00645	fabD	[acyl-carrier-protein] S-malonyltransferase [EC:2.3.1.39]	map00061(Fatty acid biosynthesis); map00333(Prodigiosin biosynthesis)	Metabolism;Metabolism	Lipid metabolism;Biosynthesis of other secondary metabolites	PF00698.23(Acyl_transf_1:Acyl transferase domain)	GO:0004314(molecular_function:[acyl-carrier-protein] S-malonyltransferase activity)	GO:0003824	ADX02448.1(fabD [Acinetobacter baumannii 1656-2])	sp|O85140|FABD_SALTY(Malonyl CoA-acyl carrier protein transacylase OS=Salmonella typhimurium (strain LT2 / SGSC1412 / ATCC 700720) OX=99287 GN=fabD PE=1 SV=3)	ref_gene
FQU82_RS04255	6322	6558	7375	2376	2319	2740	113.19	150.03	134.95	48.99	40.76	46.5	132.723	45.4167	0.465112	-1.10435	1.36631e-24	3.46096e-23	yes	down	fabG	3-oxoacyl-ACP reductase FabG	NZ_CP045110.1	864043	864777	+	COG1028(I:Lipid transport and metabolism)	COG1028(NAD(P)-dependent dehydrogenase, short-chain alcohol dehydrogenase family)	METABOLISM	K00059	fabG	3-oxoacyl-[acyl-carrier protein] reductase [EC:1.1.1.100]	map00780(Biotin metabolism); map00061(Fatty acid biosynthesis); map00333(Prodigiosin biosynthesis)	Metabolism;Metabolism;Metabolism	Metabolism of cofactors and vitamins;Lipid metabolism;Biosynthesis of other secondary metabolites	PF13561.8(adh_short_C2:Enoyl-(Acyl carrier protein) reductase); PF00106.27(adh_short:short chain dehydrogenase); PF08659.12(KR:KR domain); PF13460.8(NAD_binding_10:NAD(P)H-binding); PF01370.23(Epimerase:NAD dependent epimerase/dehydratase family)	GO:0006633(biological_process:fatty acid biosynthetic process); GO:0051287(molecular_function:NAD binding); GO:0004316(molecular_function:3-oxoacyl-[acyl-carrier-protein] reductase (NADPH) activity); GO:0102132(molecular_function:3-oxo-pimeloyl-[acp] methyl ester reductase activity); GO:0102131(molecular_function:3-oxo-glutaryl-[acp] methyl ester reductase activity)	GO:0009987;GO:0003824;GO:0008152;GO:0005488	WP_000191300.1(MULTISPECIES: 3-oxoacyl-ACP reductase FabG [Gammaproteobacteria])	sp|Q9KQH7|FABG_VIBCH(3-oxoacyl-[acyl-carrier-protein] reductase FabG OS=Vibrio cholerae serotype O1 (strain ATCC 39315 / El Tor Inaba N16961) OX=243277 GN=fabG PE=1 SV=2)	ref_gene
FQU82_RS04295	852	796	768	1981	1593	2140	27.68	33.23	25.46	73.41	50.02	64.83	28.79	62.7533	2.97434	1.57257	2.5556e-40	1.47642e-38	yes	up	FQU82_RS04295	aspartate 1-decarboxylase	NZ_CP045110.1	871267	870887	-	COG0853(H:Coenzyme transport and metabolism)	COG0853(Aspartate 1-decarboxylase)	METABOLISM	K01579	panD	aspartate 1-decarboxylase [EC:4.1.1.11]	map00770(Pantothenate and CoA biosynthesis); map00410(beta-Alanine metabolism)	Metabolism;Metabolism	Metabolism of cofactors and vitamins;Metabolism of other amino acids	PF02261.18(Asp_decarbox:Aspartate decarboxylase)	GO:0004068(molecular_function:aspartate 1-decarboxylase activity); GO:0006523(biological_process:alanine biosynthetic process); GO:0015940(biological_process:pantothenate biosynthetic process); GO:0005737(cellular_component:cytoplasm)	GO:0009987;GO:0003824;GO:0008152;GO:0110165	WP_000952664.1(MULTISPECIES: aspartate 1-decarboxylase [Acinetobacter])	sp|B2HUM1|PAND_ACIBC(Aspartate 1-decarboxylase OS=Acinetobacter baumannii (strain ACICU) OX=405416 GN=panD PE=3 SV=1)	ref_gene
FQU82_RS04340	385	338	347	131	113	134	8.93	10.04	8.22	3.49	2.56	2.93	9.06333	2.99333	0.445519	-1.16644	6.18784e-14	7.6032e-13	yes	down	lolB	lipoprotein insertase outer membrane protein LolB	NZ_CP045110.1	875251	874673	-	COG3017(M:Cell wall/membrane/envelope biogenesis)	COG3017(Outer membrane lipoprotein LolB, involved in outer membrane biogenesis)	CELLULAR PROCESSES AND SIGNALING	K02494	lolB	outer membrane lipoprotein LolB				PF03550.16(LolB:Outer membrane lipoprotein LolB)	GO:0015031(biological_process:protein transport); GO:0009279(cellular_component:cell outer membrane)	GO:0051179;GO:0110165	WP_000039821.1(MULTISPECIES: lipoprotein insertase outer membrane protein LolB [Acinetobacter])	sp|B1JEP9|LOLB_PSEPW(Outer-membrane lipoprotein LolB OS=Pseudomonas putida (strain W619) OX=390235 GN=lolB PE=3 SV=1)	ref_gene
FQU82_RS04475	11744	10784	12203	2361	2154	2339	100.47	117.45	106.8	23.42	18.29	19.18	108.24	20.2967	0.249667	-2.00192	1.56672e-97	3.2245e-95	yes	down	FQU82_RS04475	beta-ketoacyl-ACP synthase II	NZ_CP045110.1	902703	901474	-	COG0304(I:Lipid transport and metabolism); COG0304(Q:Secondary metabolites biosynthesis, transport and catabolism)	COG0304(3-oxoacyl-(acyl-carrier-protein) synthase); COG0304(3-oxoacyl-(acyl-carrier-protein) synthase)	METABOLISM;METABOLISM	K00647	fabB	3-oxoacyl-[acyl-carrier-protein] synthase I [EC:2.3.1.41]	map00780(Biotin metabolism); map00061(Fatty acid biosynthesis)	Metabolism;Metabolism	Metabolism of cofactors and vitamins;Lipid metabolism	PF00109.28(ketoacyl-synt:Beta-ketoacyl synthase, N-terminal domain); PF02801.24(Ketoacyl-synt_C:Beta-ketoacyl synthase, C-terminal domain); PF00108.25(Thiolase_N:Thiolase, N-terminal domain)	GO:0006633(biological_process:fatty acid biosynthetic process); GO:0033817(molecular_function:beta-ketoacyl-acyl-carrier-protein synthase II activity); GO:0016746(molecular_function:transferase activity, transferring acyl groups); GO:0004315(molecular_function:3-oxoacyl-[acyl-carrier-protein] synthase activity)	GO:0009987;GO:0003824;GO:0008152	WP_000832710.1(MULTISPECIES: beta-ketoacyl-ACP synthase II [Acinetobacter])	sp|Q02K94|FABB_PSEAB(3-oxoacyl-[acyl-carrier-protein] synthase 1 OS=Pseudomonas aeruginosa (strain UCBPP-PA14) OX=208963 GN=fabB PE=1 SV=1)	ref_gene
FQU82_RS04510	899	644	757	180	139	151	12.27	11.21	10.56	2.84	1.87	1.96	11.3467	2.22333	0.257273	-1.95863	9.03594e-33	3.58498e-31	yes	down	FQU82_RS04510	metal-dependent hydrolase	NZ_CP045110.1	910454	911329	+	COG3687(R:General function prediction only)	COG3687(Predicted metal-dependent hydrolase)	POORLY CHARACTERIZED	K07044		uncharacterized protein				PF10118.11(Metal_hydrol:Predicted metal-dependent hydrolase); PF00182.21(Glyco_hydro_19:Chitinase class I)	GO:0016787(molecular_function:hydrolase activity); GO:0016021(cellular_component:integral component of membrane)	GO:0003824;GO:0110165	KAF0598056.1(hypothetical protein AB71190_04075 [Acinetobacter baumannii])		ref_gene
FQU82_RS04570	117	143	145	231	227	249	1.52	2.37	1.92	3.46	2.91	3.08	1.93667	3.15	2.21182	1.14523	2.03775e-12	2.13026e-11	yes	up	FQU82_RS04570	acyltransferase	NZ_CP045110.1	923046	922120	-	COG0204(I:Lipid transport and metabolism)	COG0204(1-acyl-sn-glycerol-3-phosphate acyltransferase)	METABOLISM							PF01553.23(Acyltransferase:Acyltransferase)	GO:0016746(molecular_function:transferase activity, transferring acyl groups)	GO:0003824	WP_000100975.1(MULTISPECIES: acyltransferase [Acinetobacter])	sp|P32129|YIHG_ECOLI(Probable acyltransferase YihG OS=Escherichia coli (strain K12) OX=83333 GN=yihG PE=1 SV=1)	ref_gene
FQU82_RS04585	10	7	17	16	33	18	0.32	0.29	0.55	0.58	1.02	0.53	0.386667	0.71	2.55018	1.3506	0.00674505	0.0172498	yes	up	dut	dUTP diphosphatase	NZ_CP045110.1	926203	926655	+	COG0756(F:Nucleotide transport and metabolism); COG0756(V:Defense mechanisms)	COG0756(dUTP pyrophosphatase (dUTPase)); COG0756(dUTP pyrophosphatase (dUTPase))	METABOLISM;CELLULAR PROCESSES AND SIGNALING	K01520	dut	dUTP pyrophosphatase [EC:3.6.1.23]	map00240(Pyrimidine metabolism); map00983(Drug metabolism - other enzymes)	Metabolism;Metabolism	Nucleotide metabolism;Xenobiotics biodegradation and metabolism	PF00692.21(dUTPase:dUTPase)	GO:0046081(biological_process:dUTP catabolic process); GO:0000287(molecular_function:magnesium ion binding); GO:0006226(biological_process:dUMP biosynthetic process); GO:0004170(molecular_function:dUTP diphosphatase activity)	GO:0005488;GO:0008152;GO:0003824;GO:0009987	WP_000868152.1(MULTISPECIES: dUTP diphosphatase [Acinetobacter])	sp|B7GYK9|DUT_ACIB3(Deoxyuridine 5'-triphosphate nucleotidohydrolase OS=Acinetobacter baumannii (strain AB307-0294) OX=557600 GN=dut PE=3 SV=1)	ref_gene
FQU82_RS04600	31	13	28	41	51	50	0.51	0.27	0.47	0.78	0.83	0.79	0.416667	0.8	2.50812	1.32661	0.000130292	0.000487005	yes	up	FQU82_RS04600	GNAT family N-acetyltransferase	NZ_CP045110.1	929317	930099	+	COG3176(R:General function prediction only)	COG3176(Putative hemolysin)	POORLY CHARACTERIZED							PF13444.8(Acetyltransf_5:Acetyltransferase (GNAT) domain)	GO:0016740(molecular_function:transferase activity); GO:0016746(molecular_function:transferase activity, transferring acyl groups)	GO:0003824	WP_000890283.1(MULTISPECIES: GNAT family N-acetyltransferase [Acinetobacter])	sp|Q9HW51|OLSB_PSEAE(L-ornithine N(alpha)-acyltransferase OS=Pseudomonas aeruginosa (strain ATCC 15692 / DSM 22644 / CIP 104116 / JCM 14847 / LMG 12228 / 1C / PRS 101 / PAO1) OX=208964 GN=olsB PE=2 SV=1)	ref_gene
FQU82_RS04665	100	95	74	173	135	176	3.48	4.26	2.63	6.87	4.54	5.7	3.45667	5.70333	2.26128	1.17714	1.49266e-09	1.10706e-08	yes	up	FQU82_RS04665	VOC family protein	NZ_CP045110.1	943545	943168	-	COG3324(R:General function prediction only)	COG3324(Lactoylglutathione lyase-related enzyme, vicinal oxygen chelate (VOC) family)	POORLY CHARACTERIZED	K06996		uncharacterized protein				PF18029.3(Glyoxalase_6:Glyoxalase-like domain)	GO:0016829(molecular_function:lyase activity)	GO:0003824	WP_001059437.1(MULTISPECIES: VOC family protein [Acinetobacter])		ref_gene
FQU82_RS04960	7628	8301	7978	3286	2872	3279	48.53	67.18	51.94	24.28	18.18	20.05	55.8833	20.8367	0.498517	-1.00428	3.7168e-28	1.16566e-26	yes	down	mqo	malate dehydrogenase (quinone)	NZ_CP045110.1	1010070	1008430	-	COG0579(G:Carbohydrate transport and metabolism)	COG0579(L-2-hydroxyglutarate oxidase LhgO)	METABOLISM	K00116	mqo	malate dehydrogenase (quinone) [EC:1.1.5.4]	map00020(Citrate cycle (TCA cycle)); map00620(Pyruvate metabolism)	Metabolism;Metabolism	Carbohydrate metabolism;Carbohydrate metabolism	PF06039.17(Mqo:Malate:quinone oxidoreductase (Mqo)); PF01266.26(DAO:FAD dependent oxidoreductase)	GO:0008924(molecular_function:malate dehydrogenase (quinone) activity); GO:0006099(biological_process:tricarboxylic acid cycle); GO:0016021(cellular_component:integral component of membrane); GO:0052589(molecular_function:malate dehydrogenase (menaquinone) activity)	GO:0003824;GO:0110165;GO:0008152	WP_000714068.1(malate dehydrogenase (quinone) [Acinetobacter baumannii])	sp|B2HV78|MQO_ACIBC(Probable malate:quinone oxidoreductase OS=Acinetobacter baumannii (strain ACICU) OX=405416 GN=mqo PE=3 SV=1)	ref_gene
FQU82_RS04970	4407	6518	4932	9261	7755	10421	34.94	65.77	40.01	85.18	61.07	79.26	46.9067	75.17	2.17926	1.12384	6.73227e-14	8.18058e-13	yes	up	betB	betaine-aldehyde dehydrogenase	NZ_CP045110.1	1013808	1012336	-	COG1012(I:Lipid transport and metabolism)	COG1012(Acyl-CoA reductase or other NAD-dependent aldehyde dehydrogenase)	METABOLISM	K00130	betB	betaine-aldehyde dehydrogenase [EC:1.2.1.8]	map00260(Glycine, serine and threonine metabolism)	Metabolism	Amino acid metabolism	PF00171.24(Aldedh:Aldehyde dehydrogenase family)	GO:0046872(molecular_function:metal ion binding); GO:0008802(molecular_function:betaine-aldehyde dehydrogenase activity); GO:0019285(biological_process:glycine betaine biosynthetic process from choline)	GO:0005488;GO:0009987;GO:0003824;GO:0008152	WP_001286303.1(MULTISPECIES: betaine-aldehyde dehydrogenase [Acinetobacter])	sp|B2HV80|BETB_ACIBC(Betaine aldehyde dehydrogenase OS=Acinetobacter baumannii (strain ACICU) OX=405416 GN=betB PE=3 SV=1)	ref_gene
FQU82_RS04975	1027	1426	1151	2130	2297	2734	20.06	35.62	22.98	47.86	43.97	50.52	26.22	47.45	2.51889	1.33279	2.51261e-18	4.40107e-17	yes	up	betI	transcriptional regulator BetI	NZ_CP045110.1	1014424	1013801	-	COG1309(K:Transcription)	COG1309(DNA-binding protein, AcrR family, includes nucleoid occlusion protein SlmA)	INFORMATION STORAGE AND PROCESSING	K02167	betI	TetR/AcrR family transcriptional regulator, transcriptional repressor of bet genes				PF13977.8(TetR_C_6:BetI-type transcriptional repressor, C-terminal); PF00440.25(TetR_N:Bacterial regulatory proteins, tetR family)	GO:0003700(molecular_function:transcription factor activity, sequence-specific DNA binding); GO:0019285(biological_process:glycine betaine biosynthetic process from choline); GO:0045892(biological_process:negative regulation of transcription, DNA-templated); GO:0003677(molecular_function:DNA binding)	GO:0005488;GO:0065007;GO:0140110;GO:0009987;GO:0008152	WP_001985959.1(transcriptional regulator BetI [Acinetobacter baumannii])	sp|B4SHW1|BETI_STRM5(HTH-type transcriptional regulator BetI OS=Stenotrophomonas maltophilia (strain R551-3) OX=391008 GN=betI PE=3 SV=1)	ref_gene
FQU82_RS05000	274	189	233	574	575	607	12.97	11.55	11.23	30.76	25.98	26.43	11.9167	27.7233	3.19414	1.67543	3.38283e-26	9.68667e-25	yes	up	FQU82_RS05000	hypothetical protein	NZ_CP045110.1	1020210	1020010	-													WP_000761577.1(MULTISPECIES: hypothetical protein [Gammaproteobacteria])		ref_gene
FQU82_RS05105	40	28	34	8	8	12	0.65	0.58	0.56	0.15	0.13	0.19	0.596667	0.156667	0.346295	-1.52993	0.000428792	0.00144822	yes	down	FQU82_RS05105	SDR family oxidoreductase	NZ_CP045110.1	1038672	1039466	+	COG1028(I:Lipid transport and metabolism)	COG1028(NAD(P)-dependent dehydrogenase, short-chain alcohol dehydrogenase family)	METABOLISM							PF00106.27(adh_short:short chain dehydrogenase); PF13561.8(adh_short_C2:Enoyl-(Acyl carrier protein) reductase); PF08659.12(KR:KR domain)	GO:0004316(molecular_function:3-oxoacyl-[acyl-carrier-protein] reductase (NADPH) activity); GO:0102132(molecular_function:3-oxo-pimeloyl-[acp] methyl ester reductase activity); GO:0102131(molecular_function:3-oxo-glutaryl-[acp] methyl ester reductase activity); GO:0016491(molecular_function:oxidoreductase activity)	GO:0003824	WP_000009975.1(SDR family oxidoreductase [Acinetobacter baumannii])	sp|A7B3K3|3AHDP_RUMGV(3alpha-hydroxysteroid dehydrogenase OS=Ruminococcus gnavus (strain ATCC 29149 / VPI C7-9) OX=411470 GN=baiA PE=1 SV=1)	ref_gene
FQU82_RS05165	112	90	97	49	29	38	1.62	1.66	1.43	0.82	0.41	0.52	1.57	0.583333	0.486987	-1.03805	3.64189e-05	0.000150473	yes	down	FQU82_RS05165	LysR family transcriptional regulator	NZ_CP045110.1	1053183	1052308	-	COG0583(K:Transcription)	COG0583(DNA-binding transcriptional regulator, LysR family)	INFORMATION STORAGE AND PROCESSING	K03566	gcvA	LysR family transcriptional regulator, glycine cleavage system transcriptional activator	map02026(Biofilm formation - Escherichia coli)	Cellular Processes	Cellular community - prokaryotes	PF03466.22(LysR_substrate:LysR substrate binding domain); PF00126.29(HTH_1:Bacterial regulatory helix-turn-helix protein, lysR family)	GO:0003700(molecular_function:transcription factor activity, sequence-specific DNA binding)	GO:0140110	WP_086261823.1(LysR family transcriptional regulator [Acinetobacter baumannii])	sp|Q57083|PERR_ECOLI(HTH-type transcriptional regulator PerR OS=Escherichia coli (strain K12) OX=83333 GN=perR PE=1 SV=1)	ref_gene
FQU82_RS05210	4023	2774	3321	1319	1071	1295	180.86	160.96	152.14	67.21	46.04	53.67	164.653	55.64	0.458307	-1.12561	6.90445e-15	9.13107e-14	yes	down	FQU82_RS05210	hypothetical protein	NZ_CP045110.1	1067027	1066863	-													WP_000854552.1(MULTISPECIES: hypothetical protein [Acinetobacter])		ref_gene
FQU82_RS05250	2326	1692	2305	388	319	388	50.4	46.92	51.03	9.66	6.76	7.93	49.45	8.11667	0.218454	-2.1946	2.08188e-52	1.67211e-50	yes	down	FQU82_RS05250	carbonic anhydrase	NZ_CP045110.1	1076202	1076816	+	COG0288(P:Inorganic ion transport and metabolism)	COG0288(Carbonic anhydrase)	METABOLISM	K01673	cynT	carbonic anhydrase [EC:4.2.1.1]	map00910(Nitrogen metabolism)	Metabolism	Energy metabolism	PF00484.21(Pro_CA:Carbonic anhydrase)	GO:0015976(biological_process:carbon utilization); GO:0004089(molecular_function:carbonate dehydratase activity); GO:0008270(molecular_function:zinc ion binding)	GO:0003824;GO:0015976;GO:0005488	WP_001987747.1(carbonic anhydrase [Acinetobacter baumannii])	sp|P9WPJ8|MTCA2_MYCTO(Carbonic anhydrase 2 OS=Mycobacterium tuberculosis (strain CDC 1551 / Oshkosh) OX=83331 GN=mtcA2 PE=3 SV=1)	ref_gene
FQU82_RS05325	1077	1391	1302	2065	1962	2158	5.1	8.37	6.31	11.37	9.26	9.84	6.59333	10.1567	2.07835	1.05544	1.55462e-18	2.75923e-17	yes	up	lysS	lysine--tRNA ligase	NZ_CP045110.1	1090329	1091858	+	COG1190(J:Translation, ribosomal structure and biogenesis)	COG1190(Lysyl-tRNA synthetase (class II))	INFORMATION STORAGE AND PROCESSING	K04567	lysS	lysyl-tRNA synthetase, class II [EC:6.1.1.6]	map00970(Aminoacyl-tRNA biosynthesis)	Genetic Information Processing	Translation	PF00152.22(tRNA-synt_2:tRNA synthetases class II (D, K and N)); PF01336.27(tRNA_anti-codon:OB-fold nucleic acid binding domain); PF01409.22(tRNA-synt_2d:tRNA synthetases class II core domain (F))	GO:0004824(molecular_function:lysine-tRNA ligase activity); GO:0005737(cellular_component:cytoplasm); GO:0006430(biological_process:lysyl-tRNA aminoacylation); GO:0000287(molecular_function:magnesium ion binding); GO:0003676(molecular_function:nucleic acid binding); GO:0005524(molecular_function:ATP binding)	GO:0110165;GO:0009987;GO:0003824;GO:0008152;GO:0005488	WP_002134311.1(lysine--tRNA ligase [Acinetobacter baumannii])	sp|A3M3D6|SYK_ACIBT(Lysine--tRNA ligase OS=Acinetobacter baumannii (strain ATCC 17978 / CIP 53.77 / LMG 1025 / NCDC KC755 / 5377) OX=400667 GN=lysS PE=3 SV=2)	ref_gene
FQU82_RS05380	1489	1145	1757	3252	3325	3194	41.6	41.03	50.11	103.91	90.19	83.61	44.2467	92.57	2.83171	1.50168	8.68083e-24	2.10191e-22	yes	up	FQU82_RS05380	copper resistance protein NlpE	NZ_CP045110.1	1104871	1104392	-	COG3015(M:Cell wall/membrane/envelope biogenesis); COG3015(V:Defense mechanisms)	COG3015(Uncharacterized lipoprotein NlpE involved in copper resistance); COG3015(Uncharacterized lipoprotein NlpE involved in copper resistance)	CELLULAR PROCESSES AND SIGNALING;CELLULAR PROCESSES AND SIGNALING							PF04170.14(NlpE:NlpE N-terminal domain)			WP_000749178.1(MULTISPECIES: copper resistance protein NlpE [Acinetobacter])	sp|P40710|NLPE_ECOLI(Lipoprotein NlpE OS=Escherichia coli (strain K12) OX=83333 GN=nlpE PE=1 SV=1)	ref_gene
FQU82_RS05390	52	51	41	143	123	152	0.72	0.9	0.58	2.28	1.68	2	0.733333	1.98667	3.65827	1.87116	2.83684e-18	4.94271e-17	yes	up	FQU82_RS05390	urease accessory protein UreD	NZ_CP045110.1	1105593	1106468	+	COG0829(O:Posttranslational modification, protein turnover, chaperones)	COG0829(Urease accessory protein UreH)	CELLULAR PROCESSES AND SIGNALING	K03190	ureD	urease accessory protein				PF01774.19(UreD:UreD urease accessory protein)	GO:0005737(cellular_component:cytoplasm); GO:0016151(molecular_function:nickel cation binding); GO:0006807(biological_process:nitrogen compound metabolic process)	GO:0005488;GO:0008152;GO:0110165	WP_001984367.1(MULTISPECIES: urease accessory protein UreD [Acinetobacter])	sp|A3M3E9|URED_ACIBT(Urease accessory protein UreD OS=Acinetobacter baumannii (strain ATCC 17978 / CIP 53.77 / LMG 1025 / NCDC KC755 / 5377) OX=400667 GN=ureD PE=3 SV=2)	ref_gene
FQU82_RS05470	122	146	150	217	222	252	1.02	1.55	1.28	2.1	1.84	2.02	1.28333	1.98667	2.09537	1.0672	1.27429e-10	1.0732e-09	yes	up	gdhA	NADP-specific glutamate dehydrogenase	NZ_CP045110.1	1118826	1120229	+	COG0334(E:Amino acid transport and metabolism)	COG0334(Glutamate dehydrogenase/leucine dehydrogenase)	METABOLISM	K00262	gdhA	glutamate dehydrogenase (NADP+) [EC:1.4.1.4]	map00220(Arginine biosynthesis); map00250(Alanine, aspartate and glutamate metabolism); map00910(Nitrogen metabolism)	Metabolism;Metabolism;Metabolism	Amino acid metabolism;Amino acid metabolism;Energy metabolism	PF00208.23(ELFV_dehydrog:Glutamate/Leucine/Phenylalanine/Valine dehydrogenase); PF02812.20(ELFV_dehydrog_N:Glu/Leu/Phe/Val dehydrogenase, dimerisation domain)			WP_002098122.1(NADP-specific glutamate dehydrogenase [Acinetobacter baumannii])	sp|P43793|DHE4_HAEIN(NADP-specific glutamate dehydrogenase OS=Haemophilus influenzae (strain ATCC 51907 / DSM 11121 / KW20 / Rd) OX=71421 GN=gdhA PE=3 SV=1)	ref_gene
FQU82_RS05505	23	21	26	58	63	53	0.55	0.65	0.64	1.6	1.48	1.2	0.613333	1.42667	3.15834	1.65917	3.71922e-08	2.33729e-07	yes	up	FQU82_RS05505	5-formyltetrahydrofolate cyclo-ligase	NZ_CP045110.1	1134753	1134169	-	COG0212(H:Coenzyme transport and metabolism)	COG0212(5-formyltetrahydrofolate cyclo-ligase)	METABOLISM	K01934		5-formyltetrahydrofolate cyclo-ligase [EC:6.3.3.2]	map00670(One carbon pool by folate)	Metabolism	Metabolism of cofactors and vitamins	PF01812.22(5-FTHF_cyc-lig:5-formyltetrahydrofolate cyclo-ligase family)	GO:0030272(molecular_function:5-formyltetrahydrofolate cyclo-ligase activity); GO:0046872(molecular_function:metal ion binding); GO:0005524(molecular_function:ATP binding)	GO:0005488;GO:0003824	EEX04178.1(5-formyltetrahydrofolate cyclo-ligase [Acinetobacter baumannii ATCC 19606 = CIP 70.34 = JCM 6841])	sp|P0AC29|5FCL_ECO57(5-formyltetrahydrofolate cyclo-ligase OS=Escherichia coli O157:H7 OX=83334 GN=ygfA PE=3 SV=1)	ref_gene
FQU82_RS05520	8	4	11	30	27	41	0.47	0.3	0.65	1.98	1.5	2.19	0.473333	1.89	5.38458	2.42883	1.21221e-07	7.29765e-07	yes	up	FQU82_RS05520	hypothetical protein	NZ_CP045110.1	1135630	1135947	+													WP_000669355.1(hypothetical protein [Acinetobacter baumannii])		ref_gene
FQU82_RS05530	128.27	148.93	133.56	334	221	228	2.34	3.48	2.49	7.03	3.96	3.95	2.77	4.98	2.39463	1.2598	2.03727e-12	2.13026e-11	yes	up	FQU82_RS05530	hypothetical protein	NZ_CP045110.1	1137354	1136632	-													WP_000004579.1(MULTISPECIES: hypothetical protein [Acinetobacter])		ref_gene
FQU82_RS05535	30	31	25	118	67	52	1.21	1.61	1.03	5.39	2.59	1.94	1.28333	3.30667	3.45328	1.78797	2.37387e-08	1.52679e-07	yes	up	FQU82_RS05535	hypothetical protein	NZ_CP045110.1	1137758	1137351	-													WP_138154514.1(hypothetical protein [Acinetobacter baumannii])		ref_gene
FQU82_RS05540	17	14	14	56	36	36	1.57	1.69	1.31	5.81	3.13	3	1.52333	3.98	3.57448	1.83773	4.03573e-07	2.30723e-06	yes	up	FQU82_RS05540	hypothetical protein	NZ_CP045110.1	1138010	1137759	-											GO:0016021(cellular_component:integral component of membrane)	GO:0110165	WP_065087244.1(hypothetical protein [Acinetobacter baumannii])		ref_gene
FQU82_RS05545	132	153	125	471	199	285	1.77	2.61	1.71	7.28	2.63	3.64	2.03	4.51667	2.89146	1.5318	4.13358e-11	3.72928e-10	yes	up	FQU82_RS05545	hypothetical protein	NZ_CP045110.1	1138944	1138012	-													WP_000698529.1(MULTISPECIES: hypothetical protein [Acinetobacter])		ref_gene
FQU82_RS05550	212	218	233	960.99	476	536	2.29	3	2.57	12	5.08	5.53	2.62	7.53667	3.71442	1.89314	7.25037e-21	1.46475e-19	yes	up	FQU82_RS05550	ATP-binding protein	NZ_CP045110.1	1140062	1138941	-										PF13479.8(AAA_24:AAA domain)	GO:0005524(molecular_function:ATP binding)	GO:0005488	WP_001207474.1(MULTISPECIES: ATP-binding protein [Acinetobacter])		ref_gene
FQU82_RS05555	33	38	43	163	80	84	1.82	2.72	2.42	10.17	4.2	4.25	2.32	6.20667	3.58967	1.84385	9.71112e-11	8.35061e-10	yes	up	FQU82_RS05555	hypothetical protein	NZ_CP045110.1	1140397	1140074	-													BAN88386.1(hypothetical protein AB237_2456 [Acinetobacter baumannii NCGM 237])		ref_gene
FQU82_RS05560	17	25	20	84	54	43	1.2	2.3	1.44	6.69	3.61	2.76	1.64667	4.35333	3.67424	1.87744	2.38216e-08	1.52913e-07	yes	up	FQU82_RS05560	hypothetical protein	NZ_CP045110.1	1140680	1140390	-													WP_000656405.1(MULTISPECIES: hypothetical protein [Pseudomonadales])		ref_gene
FQU82_RS05565	206	132	150	1128	512	577	6.11	5.03	4.54	38.23	14.72	16.01	5.22667	22.9867	5.63937	2.49553	9.12831e-25	2.36894e-23	yes	up	FQU82_RS05565	hypothetical protein	NZ_CP045110.1	1141123	1140680	-													EEX04190.1(hypothetical protein HMPREF0010_01584 [Acinetobacter baumannii ATCC 19606 = CIP 70.34 = JCM 6841])		ref_gene
FQU82_RS05580	1501	1051	1435	2241	2349	2018	40.75	36.59	39.77	69.62	61.96	51.37	39.0367	60.9833	2.10778	1.07573	7.56339e-12	7.52455e-11	yes	up	FQU82_RS05580	hypothetical protein	NZ_CP045110.1	1142411	1141908	-											GO:0016021(cellular_component:integral component of membrane)	GO:0110165	WP_001129676.1(MULTISPECIES: hypothetical protein [Gammaproteobacteria])		ref_gene
FQU82_RS05600	8	19	5	89	39	50	1.17	3.63	0.73	14.6	5.34	6.52	1.84333	8.82	6.90943	2.78857	1.42914e-10	1.19445e-09	yes	up	FQU82_RS05600	hypothetical protein	NZ_CP045110.1	1144559	1144747	+											GO:0003677(molecular_function:DNA binding)	GO:0005488	WP_065295998.1(hypothetical protein, partial [Acinetobacter baumannii])		ref_gene
FQU82_RS05605	17	23	26	119	55	58	0.76	1.32	1.18	6.01	2.35	2.38	1.08667	3.58	4.39682	2.13646	2.60825e-10	2.11031e-09	yes	up	FQU82_RS05605	hypothetical protein	NZ_CP045110.1	1144758	1145078	+										PF05269.13(Phage_CII:Bacteriophage CII protein)	GO:0003677(molecular_function:DNA binding)	GO:0005488	WP_000048916.1(MULTISPECIES: hypothetical protein [Pseudomonadales])		ref_gene
FQU82_RS05610	60	59	53	176	130	87	3.84	4.89	3.45	12.67	7.86	5.06	4.06	8.53	2.88241	1.52727	3.58723e-09	2.52409e-08	yes	up	FQU82_RS05610	hypothetical protein	NZ_CP045110.1	1145140	1145412	+													WP_001984388.1(hypothetical protein [Acinetobacter baumannii])		ref_gene
FQU82_RS05615	27	17	14	133	59	57	2.35	1.93	1.24	12.99	4.82	4.47	1.84	7.42667	5.33256	2.41483	6.85288e-11	6.08263e-10	yes	up	FQU82_RS05615	hypothetical protein	NZ_CP045110.1	1145448	1145708	+													WP_213069873.1(hypothetical protein [Acinetobacter baumannii])		ref_gene
FQU82_RS05620	5	16	14	41	31	23	0.07	0.29	0.2	0.68	0.44	0.31	0.186667	0.476667	3.43777	1.78147	5.65746e-05	0.000225545	yes	up	FQU82_RS05620	replication protein	NZ_CP045110.1	1145701	1146582	+										PF04492.15(Phage_rep_O:Bacteriophage replication protein O); PF13730.8(HTH_36:Helix-turn-helix domain)	GO:0006260(biological_process:DNA replication)	GO:0008152;GO:0009987	WP_218195250.1(replication protein [Acinetobacter baumannii])		ref_gene
FQU82_RS05665	57	34	54	190	106	102	4.85	3.77	4.66	18.15	8.47	7.82	4.42667	11.48	3.44015	1.78247	6.47729e-11	5.76479e-10	yes	up	FQU82_RS05665	hypothetical protein	NZ_CP045110.1	1150841	1150608	-													WP_000401163.1(MULTISPECIES: hypothetical protein [Gammaproteobacteria])		ref_gene
FQU82_RS05670	19	16	16	68	53	51	0.53	0.57	0.46	2.18	1.44	1.34	0.52	1.65333	4.25316	2.08854	1.05745e-10	9.02121e-10	yes	up	FQU82_RS05670	hypothetical protein	NZ_CP045110.1	1151484	1151828	+													WP_001039309.1(MULTISPECIES: hypothetical protein [Acinetobacter])		ref_gene
FQU82_RS05725	7	3	9	23	15	12	0.42	0.23	0.54	1.54	0.85	0.65	0.396667	1.01333	3.32127	1.73173	0.0022682	0.00645007	yes	up	FQU82_RS05725	hypothetical protein	NZ_CP045110.1	1159267	1159581	+										PF13876.8(Phage_gp49_66:Phage protein (N4 Gp49/phage Sf6 gene 66) family)			WP_000589038.1(MULTISPECIES: hypothetical protein [Acinetobacter])		ref_gene
FQU82_RS05775	29	39	28	14	2	12	1.2	2.09	1.18	0.66	0.08	0.46	1.49	0.4	0.361786	-1.46679	0.00233592	0.0066312	yes	down	FQU82_RS05775	phage tail terminator-like protein	NZ_CP045110.1	1163927	1164325	+										PF13554.8(DUF4128:Bacteriophage related domain of unknown function)			WP_001251864.1(MULTISPECIES: hypothetical protein [Acinetobacter])		ref_gene
FQU82_RS05800	118	102	124	48	26	42	1.61	1.78	1.73	0.76	0.35	0.55	1.70667	0.553333	0.423382	-1.23997	4.00684e-07	2.2947e-06	yes	down	FQU82_RS05800	hypothetical protein	NZ_CP045110.1	1166856	1167773	+	COG5492(R:General function prediction only)	COG5492(Uncharacterized conserved protein YjdB, contains Ig-like domain)	POORLY CHARACTERIZED							PF18906.2(Phage_tube_2:Phage tail tube protein)			WP_000094278.1(MULTISPECIES: hypothetical protein [Acinetobacter])		ref_gene
FQU82_RS06540	242	294	293	92	66	80	3.72	5.77	4.61	1.63	1	1.17	4.7	1.26667	0.361967	-1.46607	1.20359e-16	1.85207e-15	yes	down	FQU82_RS06540	SDR family NAD(P)-dependent oxidoreductase	NZ_CP045110.1	1326094	1326924	+	COG0300(R:General function prediction only)	COG0300(Short-chain dehydrogenase)	POORLY CHARACTERIZED							PF00106.27(adh_short:short chain dehydrogenase); PF13561.8(adh_short_C2:Enoyl-(Acyl carrier protein) reductase); PF08659.12(KR:KR domain)	GO:0016491(molecular_function:oxidoreductase activity)	GO:0003824	WP_070433490.1(SDR family NAD(P)-dependent oxidoreductase [Acinetobacter baumannii])	sp|P14802|YOXD_BACSU(Uncharacterized oxidoreductase YoxD OS=Bacillus subtilis (strain 168) OX=224308 GN=yoxD PE=3 SV=2)	ref_gene
FQU82_RS06595	6.73	1.07	5.44	0	0	0	0.12	0.02	0.1	0	0	0	0.08	0	0.0536473	-4.22035	0.0104929	0.0257092	yes	down	FQU82_RS06595	hypothetical protein	NZ_CP045110.1	1336706	1335984	-													WP_002134341.1(hypothetical protein [Acinetobacter baumannii])		ref_gene
FQU82_RS06960	143	189	177	341	294	395	1.7	2.87	2.15	4.69	3.46	4.49	2.24	4.21333	2.55406	1.35279	1.95246e-17	3.23088e-16	yes	up	FQU82_RS06960	aspartate carbamoyltransferase catalytic subunit	NZ_CP045110.1	1397277	1398293	+	COG0540(F:Nucleotide transport and metabolism)	COG0540(Aspartate carbamoyltransferase, catalytic subunit)	METABOLISM	K00609	pyrB	aspartate carbamoyltransferase catalytic subunit [EC:2.1.3.2]	map00240(Pyrimidine metabolism); map00250(Alanine, aspartate and glutamate metabolism)	Metabolism;Metabolism	Nucleotide metabolism;Amino acid metabolism	PF02729.23(OTCace_N:Aspartate/ornithine carbamoyltransferase, carbamoyl-P binding domain); PF00185.26(OTCace:Aspartate/ornithine carbamoyltransferase, Asp/Orn binding domain)	GO:0006207(biological_process:'de novo' pyrimidine nucleobase biosynthetic process); GO:0006520(biological_process:cellular amino acid metabolic process); GO:0016597(molecular_function:amino acid binding); GO:0044205(biological_process:'de novo' UMP biosynthetic process); GO:0004070(molecular_function:aspartate carbamoyltransferase activity)	GO:0003824;GO:0009987;GO:0008152;GO:0005488	WP_000546639.1(MULTISPECIES: aspartate carbamoyltransferase catalytic subunit [Acinetobacter])	sp|B2HWY0|PYRB_ACIBC(Aspartate carbamoyltransferase OS=Acinetobacter baumannii (strain ACICU) OX=405416 GN=pyrB PE=3 SV=1)	ref_gene
FQU82_RS07075	68	63	49	20	22	28	0.82	0.97	0.61	0.28	0.26	0.32	0.8	0.286667	0.490609	-1.02735	0.00108203	0.00331453	yes	down	FQU82_RS07075	ring-hydroxylating dioxygenase ferredoxin reductase family protein	NZ_CP045110.1	1433757	1432741	-	COG0633(C:Energy production and conversion)	COG0633(Ferredoxin)	METABOLISM	K05784	benC-xylZ	benzoate/toluate 1,2-dioxygenase reductase component [EC:1.18.1.-]	map00362(Benzoate degradation); map00622(Xylene degradation); map00364(Fluorobenzoate degradation)	Metabolism;Metabolism;Metabolism	Xenobiotics biodegradation and metabolism;Xenobiotics biodegradation and metabolism;Xenobiotics biodegradation and metabolism	PF00175.23(NAD_binding_1:Oxidoreductase NAD-binding domain); PF00970.26(FAD_binding_6:Oxidoreductase FAD-binding domain); PF00111.29(Fer2:2Fe-2S iron-sulfur cluster binding domain); PF08030.14(NAD_binding_6:Ferric reductase NAD binding domain)	GO:0009055(molecular_function:electron carrier activity); GO:0046872(molecular_function:metal ion binding); GO:0008860(molecular_function:ferredoxin-NAD+ reductase activity); GO:0051213(molecular_function:dioxygenase activity); GO:0051537(molecular_function:2 iron, 2 sulfur cluster binding)	GO:0003824;GO:0005488	WP_000064950.1(ring-hydroxylating dioxygenase ferredoxin reductase family protein [Acinetobacter baumannii])	sp|P07771|BENC_ACIAD(Benzoate 1,2-dioxygenase electron transfer component OS=Acinetobacter baylyi (strain ATCC 33305 / BD413 / ADP1) OX=62977 GN=benC PE=1 SV=2)	ref_gene
FQU82_RS07085	231	174	202	80	76	68	1.71	1.64	1.53	0.69	0.56	0.48	1.62667	0.576667	0.46672	-1.09937	3.297e-08	2.08388e-07	yes	down	benA	benzoate 1%2C2-dioxygenase large subunit	NZ_CP045110.1	1435707	1434325	-	COG4638(P:Inorganic ion transport and metabolism); COG4638(R:General function prediction only)	COG4638(Phenylpropionate dioxygenase or related ring-hydroxylating dioxygenase, large terminal subunit); COG4638(Phenylpropionate dioxygenase or related ring-hydroxylating dioxygenase, large terminal subunit)	METABOLISM;POORLY CHARACTERIZED	K05549	benA-xylX	benzoate/toluate 1,2-dioxygenase subunit alpha [EC:1.14.12.10 1.14.12.-]	map00362(Benzoate degradation); map00622(Xylene degradation); map00364(Fluorobenzoate degradation)	Metabolism;Metabolism;Metabolism	Xenobiotics biodegradation and metabolism;Xenobiotics biodegradation and metabolism;Xenobiotics biodegradation and metabolism	PF00355.28(Rieske:Rieske [2Fe-2S] domain); PF00848.21(Ring_hydroxyl_A:Ring hydroxylating alpha subunit (catalytic domain))	GO:0018623(molecular_function:benzoate 1,2-dioxygenase activity); GO:0018626(molecular_function:2-chlorobenzoate 1,2-dioxygenase activity); GO:0051213(molecular_function:dioxygenase activity); GO:0051537(molecular_function:2 iron, 2 sulfur cluster binding); GO:0044237(biological_process:cellular metabolic process); GO:0005506(molecular_function:iron ion binding)	GO:0003824;GO:0005488;GO:0008152;GO:0009987	SSQ07520.1(benzoate 1,2-dioxygenase subunit alpha [Acinetobacter baumannii])	sp|P07769|BENA_ACIAD(Benzoate 1,2-dioxygenase subunit alpha OS=Acinetobacter baylyi (strain ATCC 33305 / BD413 / ADP1) OX=62977 GN=benA PE=3 SV=2)	ref_gene
FQU82_RS07115	1532	1124	1340	6521	10019	7991	58.34	55.11	52.04	282.37	366.86	282.21	55.1633	310.48	7.87247	2.97682	4.16953e-54	3.61323e-52	yes	up	FQU82_RS07115	four-helix bundle copper-binding protein	NZ_CP045110.1	1441698	1441342	-										PF03860.18(DUF326:Domain of Unknown Function (DUF326))					ref_gene
FQU82_RS07120	558	558	505	1061	918	1011	21.32	27.46	19.68	46.1	33.73	35.83	22.82	38.5533	2.32714	1.21856	3.42962e-26	9.73599e-25	yes	up	FQU82_RS07120	hypothetical protein	NZ_CP045110.1	1442507	1442178	-													WP_000980495.1(MULTISPECIES: hypothetical protein [Acinetobacter])		ref_gene
FQU82_RS07150	1093	1195	1371	3448	3531	4181	41.03	57.76	52.49	147.24	127.53	145.65	50.4267	140.14	3.87075	1.95261	1.45728e-55	1.37109e-53	yes	up	FQU82_RS07150	transposase	NZ_CP045110.1	1445996	1446229	+													WP_000636785.1(MULTISPECIES: transposase [Proteobacteria])		ref_gene
FQU82_RS07185	74	55	91	152	142	142	4.93	4.76	6.16	11.4	8.93	8.59	5.28333	9.64	2.51306	1.32945	2.10159e-10	1.72153e-09	yes	up	FQU82_RS07185	hypothetical protein	NZ_CP045110.1	1450247	1450471	+													WP_000350299.1(MULTISPECIES: hypothetical protein [Acinetobacter])		ref_gene
FQU82_RS07190	368	470	466	867	706	1001	5.51	8.98	7.13	14.98	10.41	14.25	7.20667	13.2133	2.48844	1.31524	7.04275e-21	1.43159e-19	yes	up	FQU82_RS07190	NAD(P)-binding domain-containing protein	NZ_CP045110.1	1450750	1451565	+	COG0345(E:Amino acid transport and metabolism)	COG0345(Pyrroline-5-carboxylate reductase)	METABOLISM	K00286	proC	pyrroline-5-carboxylate reductase [EC:1.5.1.2]	map00330(Arginine and proline metabolism)	Metabolism	Amino acid metabolism	PF14748.8(P5CR_dimer:Pyrroline-5-carboxylate reductase dimerisation); PF03807.19(F420_oxidored:NADP oxidoreductase coenzyme F420-dependent)	GO:0005737(cellular_component:cytoplasm); GO:0055129(biological_process:L-proline biosynthetic process); GO:0004735(molecular_function:pyrroline-5-carboxylate reductase activity)	GO:0110165;GO:0009987;GO:0003824;GO:0008152	WP_000932369.1(MULTISPECIES: NAD(P)-binding domain-containing protein [Acinetobacter])	sp|P22008|P5CR_PSEAE(Pyrroline-5-carboxylate reductase OS=Pseudomonas aeruginosa (strain ATCC 15692 / DSM 22644 / CIP 104116 / JCM 14847 / LMG 12228 / 1C / PRS 101 / PAO1) OX=208964 GN=proC PE=1 SV=2)	ref_gene
FQU82_RS07205	22	15	20	74	64	90	1.12	0.99	1.04	4.28	3.12	4.22	1.05	3.87333	5.04352	2.33443	9.29205e-15	1.21423e-13	yes	up	FQU82_RS07205	hypothetical protein	NZ_CP045110.1	1453080	1453424	+													WP_001004677.1(hypothetical protein [Acinetobacter baumannii])		ref_gene
FQU82_RS07225	18	18	24	56	64	73	0.54	0.69	0.73	1.9	1.85	2.03	0.653333	1.92667	4.08404	2.03	4.88787e-11	4.38576e-10	yes	up	FQU82_RS07225	hypothetical protein	NZ_CP045110.1	1456556	1456885	+													WP_001210982.1(hypothetical protein [Acinetobacter baumannii])		ref_gene
FQU82_RS07235	666	477	854	2834	2619	2918	11.65	10.66	15.26	57.09	44.98	48.39	12.5233	50.1533	5.32058	2.41158	1.31933e-47	9.24372e-46	yes	up	FQU82_RS07235	DUF4142 domain-containing protein	NZ_CP045110.1	1457625	1458218	+	COG3652(S:Function unknown)	COG3652(Predicted outer membrane protein, contains DUF4142 domain)	POORLY CHARACTERIZED	K08995		putative membrane protein				PF13628.8(DUF4142:Domain of unknown function (DUF4142))			WP_108663993.1(DUF4142 domain-containing protein, partial [Acinetobacter baumannii])		ref_gene
FQU82_RS07675	13	19	28	62	54	55	0.24	0.46	0.54	1.34	1	0.98	0.413333	1.10667	3.61428	1.85371	8.21077e-09	5.56339e-08	yes	up	FQU82_RS07675	DUF1826 domain-containing protein	NZ_CP045110.1	1544565	1543867	-										PF08856.13(DUF1826:Protein of unknown function (DUF1826))			WP_005144154.1(DUF1826 domain-containing protein [Acinetobacter baumannii])		ref_gene
FQU82_RS07710	953	874	819	1191	1555	1417	36.29	42.86	31.81	51.57	56.94	50.04	36.9867	52.85	2.00508	1.00366	3.3897e-10	2.69621e-09	yes	up	FQU82_RS07710	hypothetical protein	NZ_CP045110.1	1549924	1550241	+													WP_001038426.1(hypothetical protein [Acinetobacter baumannii])		ref_gene
FQU82_RS07770	21	15	23	10	5	5	0.53	0.49	0.6	0.29	0.12	0.12	0.54	0.176667	0.42636	-1.22986	0.0219349	0.048908	yes	down	FQU82_RS07770	TetR/AcrR family transcriptional regulator	NZ_CP045110.1	1570161	1570721	+	COG1309(K:Transcription)	COG1309(DNA-binding protein, AcrR family, includes nucleoid occlusion protein SlmA)	INFORMATION STORAGE AND PROCESSING							PF00440.25(TetR_N:Bacterial regulatory proteins, tetR family)	GO:0003677(molecular_function:DNA binding)	GO:0005488	WP_001133099.1(TetR/AcrR family transcriptional regulator [Acinetobacter baumannii])		ref_gene
FQU82_RS07780	317	249	302	804	729	891	3.19	3.19	3.11	9.37	7.27	8.58	3.16333	8.40667	3.52692	1.81841	7.65358e-41	4.50058e-39	yes	up	FQU82_RS07780	glutathione-dependent formaldehyde dehydrogenase	NZ_CP045110.1	1571462	1572625	+	COG1063(E:Amino acid transport and metabolism); COG1063(R:General function prediction only)	COG1063(Threonine dehydrogenase or related Zn-dependent dehydrogenase); COG1063(Threonine dehydrogenase or related Zn-dependent dehydrogenase)	METABOLISM;POORLY CHARACTERIZED							PF08240.14(ADH_N:Alcohol dehydrogenase GroES-like domain); PF13823.8(ADH_N_assoc:Alcohol dehydrogenase GroES-associated); PF00107.28(ADH_zinc_N:Zinc-binding dehydrogenase)	GO:0008270(molecular_function:zinc ion binding); GO:0004022(molecular_function:alcohol dehydrogenase (NAD) activity); GO:0016491(molecular_function:oxidoreductase activity)	GO:0003824;GO:0005488	WP_001202401.1(glutathione-dependent formaldehyde dehydrogenase [Acinetobacter baumannii])	sp|P77316|YBDR_ECOLI(Uncharacterized zinc-type alcohol dehydrogenase-like protein YbdR OS=Escherichia coli (strain K12) OX=83333 GN=ybdR PE=3 SV=1)	ref_gene
FQU82_RS07845	531	491	580	210	185	223	13.64	16.17	15.22	6.18	4.63	5.38	15.01	5.39667	0.487447	-1.03668	1.30295e-14	1.68259e-13	yes	down	FQU82_RS07845	hypothetical protein	NZ_CP045110.1	1586937	1586536	-	COG4460(S:Function unknown)	COG4460(Uncharacterized conserved protein, DUF4440 domain)	POORLY CHARACTERIZED										WP_000043352.1(hypothetical protein [Acinetobacter baumannii])		ref_gene
FQU82_RS07860	2335	3368	2792	399	429	491	18.39	33.76	22.5	3.65	3.36	3.71	24.8833	3.57333	0.196928	-2.34426	1.85982e-51	1.42428e-49	yes	down	tssC	type VI secretion system contractile sheath large subunit	NZ_CP045110.1	1589229	1590710	+	COG3517(U:Intracellular trafficking, secretion, and vesicular transport)	COG3517(Predicted component TssB of the type VI protein secretion system, VipA/VipB/TssB family)	CELLULAR PROCESSES AND SIGNALING	K11900	impC	type VI secretion system protein ImpC	map02025(Biofilm formation - Pseudomonas aeruginosa)	Cellular Processes	Cellular community - prokaryotes	PF05943.14(VipB:EvpB/VC_A0108, tail sheath N-terminal domain); PF18945.2(VipB_2:EvpB/VC_A0108, tail sheath gpW/gp25-like domain)			BAN88163.1(hypothetical protein AB237_2229 [Acinetobacter baumannii NCGM 237])	sp|Q9I748|TSSC1_PSEAE(Type VI secretion system sheath protein TssC1 OS=Pseudomonas aeruginosa (strain ATCC 15692 / DSM 22644 / CIP 104116 / JCM 14847 / LMG 12228 / 1C / PRS 101 / PAO1) OX=208964 GN=tssC1 PE=1 SV=1)	ref_gene
FQU82_RS07865	12652	17099	15530	982	899	896	328.24	568.61	411.41	29.18	22.69	21.83	436.087	24.5667	0.0776994	-3.68595	1.62288e-183	7.63447e-181	yes	down	FQU82_RS07865	type VI secretion system tube protein Hcp	NZ_CP045110.1	1590760	1591263	+	COG3157(U:Intracellular trafficking, secretion, and vesicular transport)	COG3157(Type VI protein secretion system component Hcp (secreted cytotoxin))	CELLULAR PROCESSES AND SIGNALING	K11903	hcp	type VI secretion system secreted protein Hcp	map03070(Bacterial secretion system); map02025(Biofilm formation - Pseudomonas aeruginosa)	Environmental Information Processing;Cellular Processes	Membrane transport;Cellular community - prokaryotes	PF05638.14(T6SS_HCP:Type VI secretion system effector, Hcp)			AOX69338.1(type VI secretion system secreted protein Hcp [Acinetobacter baumannii])	sp|Q9I747|HCP1_PSEAE(Protein hcp1 OS=Pseudomonas aeruginosa (strain ATCC 15692 / DSM 22644 / CIP 104116 / JCM 14847 / LMG 12228 / 1C / PRS 101 / PAO1) OX=208964 GN=hcp1 PE=1 SV=1)	ref_gene
FQU82_RS07870	637	1010	842	54	40	46	19.33	39.35	26.08	1.87	1.18	1.3	28.2533	1.45	0.0709778	-3.81649	1.92451e-75	3.01781e-73	yes	down	tssE	type VI secretion system baseplate subunit TssE	NZ_CP045110.1	1591343	1591819	+	COG3518(U:Intracellular trafficking, secretion, and vesicular transport)	COG3518(Predicted component of the type VI protein secretion system)	CELLULAR PROCESSES AND SIGNALING	K11897	impF	type VI secretion system protein ImpF				PF04965.16(GPW_gp25:Baseplate wedge protein gp25)			WP_001047031.1(MULTISPECIES: type VI secretion system baseplate subunit TssE [Acinetobacter])		ref_gene
FQU82_RS07875	601	1070	863	102	64	92	3.76	8.51	5.52	0.74	0.4	0.55	5.93	0.563333	0.127992	-2.96587	3.35656e-45	2.25574e-43	yes	down	tssF	type VI secretion system baseplate subunit TssF	NZ_CP045110.1	1591836	1593647	+	COG3519(U:Intracellular trafficking, secretion, and vesicular transport)	COG3519(Type VI protein secretion system component VasA)	CELLULAR PROCESSES AND SIGNALING	K11896	impG	type VI secretion system protein ImpG				PF05947.14(T6SS_TssF:Type VI secretion system, TssF)			WP_000568820.1(MULTISPECIES: type VI secretion system baseplate subunit TssF [Acinetobacter])	sp|Q9I744|TSSF1_PSEAE(Type VI secretion system component TssF1 OS=Pseudomonas aeruginosa (strain ATCC 15692 / DSM 22644 / CIP 104116 / JCM 14847 / LMG 12228 / 1C / PRS 101 / PAO1) OX=208964 GN=tssF1 PE=1 SV=1)	ref_gene
FQU82_RS07880	35	54	43	10	3	10	0.43	0.85	0.54	0.14	0.04	0.12	0.606667	0.1	0.218205	-2.19624	1.06691e-06	5.68501e-06	yes	down	tssG	type VI secretion system baseplate subunit TssG	NZ_CP045110.1	1593611	1594609	+	COG3520(U:Intracellular trafficking, secretion, and vesicular transport)	COG3520(Predicted component of the type VI protein secretion system)	CELLULAR PROCESSES AND SIGNALING	K11895	impH	type VI secretion system protein ImpH	map02025(Biofilm formation - Pseudomonas aeruginosa)	Cellular Processes	Cellular community - prokaryotes	PF06996.13(T6SS_TssG:Type VI secretion, TssG)			WP_001190390.1(MULTISPECIES: type VI secretion system baseplate subunit TssG [Acinetobacter])		ref_gene
FQU82_RS07885	131	285	219	41	37	43	1.06	2.94	1.82	0.39	0.3	0.33	1.94	0.34	0.241213	-2.05162	7.69191e-14	9.27819e-13	yes	down	FQU82_RS07885	hypothetical protein	NZ_CP045110.1	1594606	1596018	+											GO:0016021(cellular_component:integral component of membrane)	GO:0110165	WP_000591866.1(hypothetical protein [Acinetobacter baumannii])		ref_gene
FQU82_RS07890	1897	3021	2455	354	313	318	5.42	10.96	7.18	1.18	0.89	0.88	7.85333	0.983333	0.169075	-2.56426	4.79288e-56	4.64204e-54	yes	down	tssM	type VI secretion system membrane subunit TssM	NZ_CP045110.1	1596049	1599873	+	COG3523(U:Intracellular trafficking, secretion, and vesicular transport)	COG3523(Type VI protein secretion system component VasK)	CELLULAR PROCESSES AND SIGNALING	K11891	impL	type VI secretion system protein ImpL	map03070(Bacterial secretion system); map02025(Biofilm formation - Pseudomonas aeruginosa)	Environmental Information Processing;Cellular Processes	Membrane transport;Cellular community - prokaryotes	PF06761.14(IcmF-related:Intracellular multiplication and human macrophage-killing); PF14331.8(IcmF-related_N:IcmF-related N-terminal domain); PF06744.14(IcmF_C:Type VI secretion protein IcmF C2-like domain)	GO:0016021(cellular_component:integral component of membrane)	GO:0110165	WP_000556919.1(MULTISPECIES: type VI secretion system membrane subunit TssM [Acinetobacter])	sp|Q9I755|TSSM1_PSEAE(Type VI secretion system component TssM1 OS=Pseudomonas aeruginosa (strain ATCC 15692 / DSM 22644 / CIP 104116 / JCM 14847 / LMG 12228 / 1C / PRS 101 / PAO1) OX=208964 GN=tssM1 PE=3 SV=1)	ref_gene
FQU82_RS07895	383	489	383	81	77	67	4.73	7.7	4.84	1.16	0.94	0.79	5.75667	0.963333	0.226734	-2.14092	7.76296e-31	2.66286e-29	yes	down	tagF	type VI secretion system-associated protein TagF	NZ_CP045110.1	1599911	1600870	+	COG3913(T:Signal transduction mechanisms); COG3913(U:Intracellular trafficking, secretion, and vesicular transport)	COG3913(Regulator of T6SS expression TagF, TagF/ImpM/SciT family (unrelated to teichoic acid polymerase TagF of B.subtilis, COG1887)); COG3913(Regulator of T6SS expression TagF, TagF/ImpM/SciT family (unrelated to teichoic acid polymerase TagF of B.subtilis, COG1887))	CELLULAR PROCESSES AND SIGNALING;CELLULAR PROCESSES AND SIGNALING	K11890	impM	type VI secretion system protein ImpM	map02025(Biofilm formation - Pseudomonas aeruginosa)	Cellular Processes	Cellular community - prokaryotes	PF09867.11(TagF_N:TagF N-terminal domain, Type VI secretion system-associated)			WP_000557241.1(MULTISPECIES: type VI secretion system-associated protein TagF [Acinetobacter])		ref_gene
FQU82_RS07900	409	525	503	81	56	90	6.71	10.99	8.43	1.53	0.9	1.4	8.71	1.27667	0.198874	-2.33007	6.73126e-39	3.63378e-37	yes	down	FQU82_RS07900	OmpA family protein	NZ_CP045110.1	1600873	1601640	+	COG2885(M:Cell wall/membrane/envelope biogenesis)	COG2885(Outer membrane protein OmpA and related peptidoglycan-associated (lipo)proteins)	CELLULAR PROCESSES AND SIGNALING	K03286		OmpA-OmpF porin, OOP family				PF00691.22(OmpA:OmpA family)	GO:0016021(cellular_component:integral component of membrane)	GO:0110165	WP_001072402.1(OmpA family protein [Acinetobacter baumannii])	sp|P37665|YIAD_ECOLI(Probable lipoprotein YiaD OS=Escherichia coli (strain K12) OX=83333 GN=yiaD PE=1 SV=2)	ref_gene
FQU82_RS07905	75	110	97	23	17	27	6.89	13.17	9.02	2.37	1.46	2.23	9.69333	2.02	0.299507	-1.73934	2.35388e-09	1.70359e-08	yes	down	FQU82_RS07905	PAAR domain-containing protein	NZ_CP045110.1	1601744	1601920	+	COG4104(U:Intracellular trafficking, secretion, and vesicular transport)	COG4104(Zn-binding Pro-Ala-Ala-Arg (PAAR) domain, involved in Type VI secretion)	CELLULAR PROCESSES AND SIGNALING							PF05488.15(PAAR_motif:PAAR motif)			WP_000168114.1(MULTISPECIES: PAAR domain-containing protein [Acinetobacter])		ref_gene
FQU82_RS07910	380	670	562	68	60	82	1.58	3.53	2.38	0.33	0.25	0.33	2.49667	0.303333	0.164659	-2.60244	1.33088e-33	5.76655e-32	yes	down	tssH	type VI secretion system ATPase TssH	NZ_CP045110.1	1602140	1604821	+	COG0542(O:Posttranslational modification, protein turnover, chaperones)	COG0542(ATP-dependent Clp protease, ATP-binding subunit ClpA)	CELLULAR PROCESSES AND SIGNALING	K11907	vasG	type VI secretion system protein VasG	map03070(Bacterial secretion system); map02025(Biofilm formation - Pseudomonas aeruginosa)	Environmental Information Processing;Cellular Processes	Membrane transport;Cellular community - prokaryotes	PF07724.16(AAA_2:AAA domain (Cdc48 subfamily)); PF00004.31(AAA:ATPase family associated with various cellular activities (AAA)); PF17871.3(AAA_lid_9:AAA lid domain); PF07728.16(AAA_5:AAA domain (dynein-related subfamily)); PF10431.11(ClpB_D2-small:C-terminal, D2-small domain, of ClpB protein); PF13191.8(AAA_16:AAA ATPase domain); PF00158.28(Sigma54_activat:Sigma-54 interaction domain); PF12775.9(…	GO:0016887(molecular_function:ATPase activity); GO:0005524(molecular_function:ATP binding)	GO:0005488;GO:0003824	WP_100223335.1(type VI secretion system ATPase TssH [Acinetobacter baumannii])	sp|Q9I742|CLPV1_PSEAE(AAA+ ATPase ClpV1 OS=Pseudomonas aeruginosa (strain ATCC 15692 / DSM 22644 / CIP 104116 / JCM 14847 / LMG 12228 / 1C / PRS 101 / PAO1) OX=208964 GN=clpV1 PE=1 SV=1)	ref_gene
FQU82_RS07915	164	268	253	24	32	30	1.78	3.7	2.8	0.3	0.34	0.31	2.76	0.316667	0.159728	-2.64631	2.88053e-24	7.18604e-23	yes	down	tssA	type VI secretion system protein TssA	NZ_CP045110.1	1604845	1605939	+	COG3515(U:Intracellular trafficking, secretion, and vesicular transport)	COG3515(Type VI protein secretion system component TssA1/VasJ/EvfE, contains ImpA_N domain)	CELLULAR PROCESSES AND SIGNALING	K11902	impA	type VI secretion system protein ImpA	map02025(Biofilm formation - Pseudomonas aeruginosa)	Cellular Processes	Cellular community - prokaryotes	PF06812.14(ImpA_N:ImpA, N-terminal, type VI secretion system)			WP_000020709.1(type VI secretion system protein TssA [Acinetobacter baumannii])	sp|Q9I750|TSSA1_PSEAE(Type VI secretion system component TssA1 OS=Pseudomonas aeruginosa (strain ATCC 15692 / DSM 22644 / CIP 104116 / JCM 14847 / LMG 12228 / 1C / PRS 101 / PAO1) OX=208964 GN=tssA1 PE=1 SV=1)	ref_gene
FQU82_RS07920	311	522	409	122	85	77	2.68	5.74	3.61	1.22	0.73	0.64	4.01	0.863333	0.288281	-1.79445	8.39134e-17	1.32214e-15	yes	down	tssK	type VI secretion system baseplate subunit TssK	NZ_CP045110.1	1605956	1607320	+	COG3522(U:Intracellular trafficking, secretion, and vesicular transport)	COG3522(Predicted component of the type VI protein secretion system)	CELLULAR PROCESSES AND SIGNALING	K11893	impJ	type VI secretion system protein ImpJ	map02025(Biofilm formation - Pseudomonas aeruginosa)	Cellular Processes	Cellular community - prokaryotes	PF05936.14(T6SS_VasE:Bacterial Type VI secretion, VC_A0110, EvfL, ImpJ, VasE)			WP_000471448.1(type VI secretion system baseplate subunit TssK [Acinetobacter baumannii])	sp|Q9I753|TSSK1_PSEAE(Type VI secretion system baseplate component TssK1 OS=Pseudomonas aeruginosa (strain ATCC 15692 / DSM 22644 / CIP 104116 / JCM 14847 / LMG 12228 / 1C / PRS 101 / PAO1) OX=208964 GN=tssK1 PE=1 SV=1)	ref_gene
FQU82_RS07925	155	226	181	41	30	33	2.41	4.48	2.87	0.73	0.46	0.49	3.25333	0.56	0.23331	-2.09968	1.55851e-18	2.75923e-17	yes	down	icmH	type IVB secretion system protein IcmH/DotU	NZ_CP045110.1	1607338	1608144	+	COG3455(U:Intracellular trafficking, secretion, and vesicular transport)	COG3455(Type VI protein secretion system component TssL/VasF/DotU)	CELLULAR PROCESSES AND SIGNALING	K11892	impK	type VI secretion system protein ImpK	map03070(Bacterial secretion system)	Environmental Information Processing	Membrane transport	PF09850.11(DotU:Type VI secretion system protein DotU)	GO:0016021(cellular_component:integral component of membrane)	GO:0110165	WP_000083629.1(MULTISPECIES: type IVB secretion system protein IcmH/DotU [Acinetobacter])		ref_gene
FQU82_RS07930	732	906	774	269	255	227	16.51	26.16	17.83	6.96	5.62	4.83	20.1667	5.80333	0.394339	-1.34249	3.52449e-20	6.74776e-19	yes	down	FQU82_RS07930	hypothetical protein	NZ_CP045110.1	1608157	1608759	+											GO:0016021(cellular_component:integral component of membrane)	GO:0110165	WP_038347115.1(hypothetical protein [Acinetobacter baumannii])		ref_gene
FQU82_RS07970	48	47	43	114	64	59	0.88	1.1	0.8	2.39	1.15	1.02	0.926667	1.52	2.15208	1.10573	6.99595e-05	0.000274258	yes	up	FQU82_RS07970	epoxyqueuosine reductase QueH	NZ_CP045110.1	1615869	1615210	-	COG1636(J:Translation, ribosomal structure and biogenesis)	COG1636(Epoxyqueuosine reductase QueH (tRNA modification))	INFORMATION STORAGE AND PROCESSING	K09765	queH	epoxyqueuosine reductase [EC:1.17.99.6]				PF02677.16(QueH:Epoxyqueuosine reductase QueH)	GO:0008616(biological_process:queuosine biosynthetic process); GO:0052693(molecular_function:epoxyqueuosine reductase activity); GO:0008033(biological_process:tRNA processing); GO:0051539(molecular_function:4 iron, 4 sulfur cluster binding); GO:0046872(molecular_function:metal ion binding)	GO:0005488;GO:0009987;GO:0003824;GO:0008152	EMU38360.1(hypothetical protein ABNIH23_17845, partial [Acinetobacter baumannii ABNIH23])	sp|Q6FAK7|QUEH_ACIAD(Epoxyqueuosine reductase QueH OS=Acinetobacter baylyi (strain ATCC 33305 / BD413 / ADP1) OX=62977 GN=queH PE=3 SV=1)	ref_gene
FQU82_RS08005	72	70	73	159	161	195	0.95	1.18	0.99	2.43	2.1	2.46	1.04	2.33	3.03079	1.59969	1.01858e-16	1.58966e-15	yes	up	FQU82_RS08005	4-hydroxyproline epimerase	NZ_CP045110.1	1621851	1622783	+	COG3938(E:Amino acid transport and metabolism)	COG3938(Proline racemase/hydroxyproline epimerase)	METABOLISM	K12658	lhpA	4-hydroxyproline epimerase [EC:5.1.1.8]	map00330(Arginine and proline metabolism)	Metabolism	Amino acid metabolism	PF05544.13(Pro_racemase:Proline racemase); PF01678.21(DAP_epimerase:Diaminopimelate epimerase); PF02567.18(PhzC-PhzF:Phenazine biosynthesis-like protein)	GO:0047580(molecular_function:4-hydroxyproline epimerase activity)	GO:0003824	WP_000859583.1(4-hydroxyproline epimerase [Acinetobacter baumannii])	sp|A3M4A9|4HYPE_ACIBT(4-hydroxyproline 2-epimerase OS=Acinetobacter baumannii (strain ATCC 17978 / CIP 53.77 / LMG 1025 / NCDC KC755 / 5377) OX=400667 GN=A1S_1325 PE=1 SV=2)	ref_gene
FQU82_RS08010	42	43	53	76	75	85	0.46	0.6	0.6	0.97	0.82	0.89	0.553333	0.893333	2.16639	1.11529	3.48863e-06	1.73274e-05	yes	up	FQU82_RS08010	FAD-binding oxidoreductase	NZ_CP045110.1	1622780	1623883	+	COG0665(E:Amino acid transport and metabolism)	COG0665(Glycine/D-amino acid oxidase (deaminating))	METABOLISM	K21061	lhpB	D-hydroxyproline dehydrogenase subunit beta [EC:1.5.99.-]	map00330(Arginine and proline metabolism)	Metabolism	Amino acid metabolism	PF01266.26(DAO:FAD dependent oxidoreductase); PF00890.26(FAD_binding_2:FAD binding domain); PF13450.8(NAD_binding_8:NAD(P)-binding Rossmann-like domain); PF12831.9(FAD_oxidored:FAD dependent oxidoreductase); PF07992.16(Pyr_redox_2:Pyridine nucleotide-disulphide oxidoreductase); PF01946.19(Thi4:Thi4 family)	GO:0050622(molecular_function:glycine dehydrogenase (cyanide-forming) activity); GO:0016491(molecular_function:oxidoreductase activity)	GO:0003824	WP_001258344.1(FAD-binding oxidoreductase [Acinetobacter baumannii])	sp|P33642|GLYOX_PSEAE(Glycine oxidase OS=Pseudomonas aeruginosa (strain ATCC 15692 / DSM 22644 / CIP 104116 / JCM 14847 / LMG 12228 / 1C / PRS 101 / PAO1) OX=208964 GN=thiO PE=3 SV=3)	ref_gene
FQU82_RS08040	265	195	269	489	287	457	1.94	1.81	2.01	4.15	2.09	3.21	1.92	3.15	2.11646	1.08166	2.33907e-09	1.70035e-08	yes	up	FQU82_RS08040	APC family permease	NZ_CP045110.1	1630990	1629419	-	COG0531(E:Amino acid transport and metabolism)	COG0531(Serine transporter YbeC, amino acid:H+ symporter family)	METABOLISM							PF13520.8(AA_permease_2:Amino acid permease); PF00324.23(AA_permease:Amino acid permease)	GO:0022857(molecular_function:transmembrane transporter activity); GO:0016021(cellular_component:integral component of membrane)	GO:0005215;GO:0110165	WP_000203771.1(MULTISPECIES: APC family permease [Acinetobacter])	sp|O07002|ASPP_BACSU(Aspartate-proton symporter OS=Bacillus subtilis (strain 168) OX=224308 GN=yveA PE=1 SV=1)	ref_gene
FQU82_RS08050	1267	2191	1648	3445	2570	3038	6.7	14.73	8.92	21.18	13.54	15.46	10.1167	16.7267	2.23246	1.15863	8.23062e-12	8.09058e-11	yes	up	paaZ	phenylacetic acid degradation bifunctional protein PaaZ	NZ_CP045110.1	1634965	1632863	-	COG1012(I:Lipid transport and metabolism)	COG1012(Acyl-CoA reductase or other NAD-dependent aldehyde dehydrogenase)	METABOLISM	K02618	paaZ	oxepin-CoA hydrolase / 3-oxo-5,6-dehydrosuberyl-CoA semialdehyde dehydrogenase [EC:3.3.2.12 1.2.1.91]	map00360(Phenylalanine metabolism)	Metabolism	Amino acid metabolism	PF00171.24(Aldedh:Aldehyde dehydrogenase family); PF01575.21(MaoC_dehydratas:MaoC like domain)	GO:0016620(molecular_function:oxidoreductase activity, acting on the aldehyde or oxo group of donors, NAD or NADP as acceptor); GO:0043878(molecular_function:glyceraldehyde-3-phosphate dehydrogenase (NAD+) (non-phosphorylating) activity); GO:0004029(molecular_function:aldehyde dehydrogenase (NAD) activity)	GO:0003824	WP_000892950.1(phenylacetic acid degradation bifunctional protein PaaZ [Acinetobacter baumannii])	sp|P77455|PAAZ_ECOLI(Bifunctional protein PaaZ OS=Escherichia coli (strain K12) OX=83333 GN=paaZ PE=1 SV=1)	ref_gene
FQU82_RS08055	3201	5418	4007	8080	5926	6631	41.22	88.97	52.76	120.26	75.36	81.42	60.9833	92.3467	2.05742	1.04083	6.55264e-10	5.02012e-09	yes	up	paaA	1%2C2-phenylacetyl-CoA epoxidase subunit A	NZ_CP045110.1	1635231	1636169	+	COG3396(Q:Secondary metabolites biosynthesis, transport and catabolism)	COG3396(1,2-phenylacetyl-CoA epoxidase, catalytic subunit)	METABOLISM	K02609	paaA	ring-1,2-phenylacetyl-CoA epoxidase subunit PaaA [EC:1.14.13.149]	map00360(Phenylalanine metabolism)	Metabolism	Amino acid metabolism	PF05138.14(PaaA_PaaC:Phenylacetic acid catabolic protein)	GO:0010124(biological_process:phenylacetate catabolic process); GO:0097266(molecular_function:phenylacetyl-CoA 1,2-epoxidase activity)	GO:0009987;GO:0003824;GO:0008152	EJG21772.1(phenylacetate-CoA oxygenase, PaaG subunit [Acinetobacter baumannii OIFC143])	sp|P76077|PAAA_ECOLI(1,2-phenylacetyl-CoA epoxidase, subunit A OS=Escherichia coli (strain K12) OX=83333 GN=paaA PE=1 SV=1)	ref_gene
FQU82_RS08310	393	399	390	713	587	615	3.74	4.84	3.8	7.87	5.54	5.61	4.12667	6.34	2.04454	1.03178	6.67052e-18	1.13227e-16	yes	up	FQU82_RS08310	MFS transporter	NZ_CP045110.1	1687610	1686360	-	COG2814(G:Carbohydrate transport and metabolism)	COG2814(Predicted arabinose efflux permease AraJ, MFS family)	METABOLISM	K08196	mucK	MFS transporter, AAHS family, cis,cis-muconate transporter				PF07690.18(MFS_1:Major Facilitator Superfamily); PF00083.26(Sugar_tr:Sugar (and other) transporter); PF12832.9(MFS_1_like:MFS_1 like family); PF13347.8(MFS_2:MFS/sugar transport protein)	GO:0022857(molecular_function:transmembrane transporter activity); GO:0016021(cellular_component:integral component of membrane)	GO:0005215;GO:0110165	WP_000224811.1(MFS transporter [Acinetobacter baumannii])	sp|P94131|MUCK_ACIAD(Cis,cis-muconate transport protein OS=Acinetobacter baylyi (strain ATCC 33305 / BD413 / ADP1) OX=62977 GN=mucK PE=3 SV=1)	ref_gene
FQU82_RS08315	237	277	204	536	455	513	2.32	3.45	2.04	6.07	4.41	4.8	2.60333	5.09333	2.63962	1.40033	5.53149e-21	1.13138e-19	yes	up	FQU82_RS08315	acyl-CoA dehydrogenase family protein	NZ_CP045110.1	1688823	1687672	-	COG1960(I:Lipid transport and metabolism)	COG1960(Acyl-CoA dehydrogenase related to the alkylation response protein AidB)	METABOLISM	K06446		acyl-CoA dehydrogenase [EC:1.3.99.-]	map00930(Caprolactam degradation)	Metabolism	Xenobiotics biodegradation and metabolism	PF00441.26(Acyl-CoA_dh_1:Acyl-CoA dehydrogenase, C-terminal domain); PF02770.21(Acyl-CoA_dh_M:Acyl-CoA dehydrogenase, middle domain); PF02771.18(Acyl-CoA_dh_N:Acyl-CoA dehydrogenase, N-terminal domain); PF08028.13(Acyl-CoA_dh_2:Acyl-CoA dehydrogenase, C-terminal domain)	GO:0003995(molecular_function:acyl-CoA dehydrogenase activity); GO:0050660(molecular_function:flavin adenine dinucleotide binding); GO:0004085(molecular_function:butyryl-CoA dehydrogenase activity)	GO:0003824;GO:0005488	WP_000617414.1(acyl-CoA dehydrogenase family protein [Acinetobacter baumannii])	sp|H6LGM6|CARC_ACEWD(Caffeyl-CoA reductase-Etf complex subunit CarC OS=Acetobacterium woodii (strain ATCC 29683 / DSM 1030 / JCM 2381 / KCTC 1655 / WB1) OX=931626 GN=carC PE=1 SV=1)	ref_gene
FQU82_RS08360	18	27	27	57	45	65	0.29	0.56	0.45	1.07	0.72	1.01	0.433333	0.933333	2.92517	1.54852	3.74488e-07	2.15216e-06	yes	up	FQU82_RS08360	SDR family oxidoreductase	NZ_CP045110.1	1699268	1698507	-	COG1028(I:Lipid transport and metabolism)	COG1028(NAD(P)-dependent dehydrogenase, short-chain alcohol dehydrogenase family)	METABOLISM							PF13561.8(adh_short_C2:Enoyl-(Acyl carrier protein) reductase); PF00106.27(adh_short:short chain dehydrogenase); PF08659.12(KR:KR domain); PF08643.12(DUF1776:Fungal family of unknown function (DUF1776))	GO:0050235(molecular_function:pyridoxal 4-dehydrogenase activity); GO:0016491(molecular_function:oxidoreductase activity)	GO:0003824	WP_000101935.1(MULTISPECIES: SDR family oxidoreductase [Acinetobacter])	sp|Q9X248|FABG_THEMA(3-oxoacyl-[acyl-carrier-protein] reductase FabG OS=Thermotoga maritima (strain ATCC 43589 / DSM 3109 / JCM 10099 / NBRC 100826 / MSB8) OX=243274 GN=fabG PE=3 SV=1)	ref_gene
FQU82_RS08365	39	17	20	57	68	76	0.62	0.35	0.33	1.05	1.07	1.15	0.433333	1.09	3.34537	1.74217	1.38827e-07	8.29687e-07	yes	up	FQU82_RS08365	enoyl-CoA hydratase	NZ_CP045110.1	1700086	1699298	-	COG1024(I:Lipid transport and metabolism)	COG1024(Enoyl-CoA hydratase/carnithine racemase)	METABOLISM	K01692	paaF	enoyl-CoA hydratase [EC:4.2.1.17]	map00310(Lysine degradation); map00640(Propanoate metabolism); map00281(Geraniol degradation); map00650(Butanoate metabolism); map00627(Aminobenzoate degradation); map00903(Limonene and pinene degradation); map00930(Caprolactam degradation); map00380(Tryptophan metabolism); map00362(Benzoate degradation); map00360(Phenylalanine metabolism); map00071(Fatty acid degradation); map00280(Valine, leuci…	Metabolism;Metabolism;Metabolism;Metabolism;Metabolism;Metabolism;Metabolism;Metabolism;Metabolism;Metabolism;Metabolism;Metabolism;Metabolism	Amino acid metabolism;Carbohydrate metabolism;Metabolism of terpenoids and polyketides;Carbohydrate metabolism;Xenobiotics biodegradation and metabolism;Metabolism of terpenoids and polyketides;Xenobiotics biodegradation and metabolism;Amino acid metabolism;Xenobiotics biodegradation and metabolism;Amino acid metabolism;Lipid metabolism;Amino acid metabolism;Metabolism of other amino acids	PF00378.22(ECH_1:Enoyl-CoA hydratase/isomerase); PF16113.7(ECH_2:Enoyl-CoA hydratase/isomerase)	GO:0004300(molecular_function:enoyl-CoA hydratase activity); GO:0016853(molecular_function:isomerase activity); GO:0003824(molecular_function:catalytic activity)	GO:0003824	WP_000116913.1(MULTISPECIES: enoyl-CoA hydratase [Acinetobacter])	sp|P76082|PAAF_ECOLI(2,3-dehydroadipyl-CoA hydratase OS=Escherichia coli (strain K12) OX=83333 GN=paaF PE=1 SV=1)	ref_gene
FQU82_RS08410	1958	1585	1812	455	450	550	29.06	30.02	27.5	7.79	6.58	7.77	28.86	7.38	0.343481	-1.5417	3.00464e-30	1.00962e-28	yes	down	FQU82_RS08410	thioesterase family protein	NZ_CP045110.1	1709627	1710430	+	COG1946(I:Lipid transport and metabolism)	COG1946(Acyl-CoA thioesterase)	METABOLISM							PF13622.8(4HBT_3:Thioesterase-like superfamily)			WP_000995505.1(MULTISPECIES: thioesterase family protein [Acinetobacter])		ref_gene
FQU82_RS08415	7991	8513	8225	28175	24033	29785	24.17	32.71	25.47	99.23	72.64	86.95	27.45	86.2733	4.18152	2.06403	4.56732e-108	1.0743e-105	yes	up	FQU82_RS08415	indolepyruvate ferredoxin oxidoreductase family protein	NZ_CP045110.1	1713973	1710491	-	COG1014(C:Energy production and conversion)	COG1014(Pyruvate:ferredoxin oxidoreductase or related 2-oxoacid:ferredoxin oxidoreductase, gamma subunit)	METABOLISM	K04090		indolepyruvate ferredoxin oxidoreductase [EC:1.2.7.8]				PF01558.20(POR:Pyruvate ferredoxin/flavodoxin oxidoreductase); PF02775.23(TPP_enzyme_C:Thiamine pyrophosphate enzyme, C-terminal TPP binding domain)	GO:0016903(molecular_function:oxidoreductase activity, acting on the aldehyde or oxo group of donors)	GO:0003824	WP_001017554.1(MULTISPECIES: indolepyruvate ferredoxin oxidoreductase family protein [Acinetobacter])	sp|O58495|IORA_PYRHO(Indolepyruvate oxidoreductase subunit IorA OS=Pyrococcus horikoshii (strain ATCC 700860 / DSM 12428 / JCM 9974 / NBRC 100139 / OT-3) OX=70601 GN=iorA PE=3 SV=1)	ref_gene
FQU82_RS08420	1676	1259	1564	404	346	389	17.77	17.01	16.96	4.96	3.63	3.94	17.2467	4.17667	0.319533	-1.64596	2.32493e-33	9.69112e-32	yes	down	FQU82_RS08420	LysR family transcriptional regulator	NZ_CP045110.1	1714178	1715119	+	COG0583(K:Transcription)	COG0583(DNA-binding transcriptional regulator, LysR family)	INFORMATION STORAGE AND PROCESSING							PF03466.22(LysR_substrate:LysR substrate binding domain); PF00126.29(HTH_1:Bacterial regulatory helix-turn-helix protein, lysR family)	GO:0003700(molecular_function:transcription factor activity, sequence-specific DNA binding)	GO:0140110	WP_001230727.1(MULTISPECIES: LysR family transcriptional regulator [Acinetobacter])	sp|P43011|Y1364_HAEIN(Uncharacterized HTH-type transcriptional regulator HI_1364 OS=Haemophilus influenzae (strain ATCC 51907 / DSM 11121 / KW20 / Rd) OX=71421 GN=HI_1364 PE=3 SV=1)	ref_gene
FQU82_RS08435	99	195	142	354	229	264	1.58	3.96	2.31	6.5	3.59	3.99	2.61667	4.69333	2.44091	1.28742	4.3171e-09	3.01191e-08	yes	up	FQU82_RS08435	enoyl-CoA hydratase/isomerase family protein	NZ_CP045110.1	1719076	1718273	-	COG1024(I:Lipid transport and metabolism)	COG1024(Enoyl-CoA hydratase/carnithine racemase)	METABOLISM	K13766	liuC	methylglutaconyl-CoA hydratase [EC:4.2.1.18]	map00280(Valine, leucine and isoleucine degradation)	Metabolism	Amino acid metabolism	PF00378.22(ECH_1:Enoyl-CoA hydratase/isomerase); PF16113.7(ECH_2:Enoyl-CoA hydratase/isomerase)	GO:0004300(molecular_function:enoyl-CoA hydratase activity); GO:0004490(molecular_function:methylglutaconyl-CoA hydratase activity); GO:0016853(molecular_function:isomerase activity); GO:0003824(molecular_function:catalytic activity)	GO:0003824	WP_000121724.1(MULTISPECIES: enoyl-CoA hydratase/isomerase family protein [Acinetobacter])	sp|A4YI89|HPCD_METS5(3-hydroxypropionyl-coenzyme A dehydratase OS=Metallosphaera sedula (strain ATCC 51363 / DSM 5348 / JCM 9185 / NBRC 15509 / TH2) OX=399549 GN=Msed_2001 PE=1 SV=1)	ref_gene
FQU82_RS08440	453	808	496	1132	867	1094	3.25	7.37	3.64	9.42	6.18	7.53	4.75333	7.71	2.21276	1.14584	2.15167e-09	1.57714e-08	yes	up	FQU82_RS08440	methylcrotonoyl-CoA carboxylase	NZ_CP045110.1	1720687	1719086	-	COG4799(I:Lipid transport and metabolism)	COG4799(Acetyl-CoA carboxylase, carboxyltransferase component)	METABOLISM	K01969		3-methylcrotonyl-CoA carboxylase beta subunit [EC:6.4.1.4]	map00280(Valine, leucine and isoleucine degradation)	Metabolism	Amino acid metabolism	PF01039.24(Carboxyl_trans:Carboxyl transferase domain)	GO:0006633(biological_process:fatty acid biosynthetic process); GO:0016740(molecular_function:transferase activity); GO:0016874(molecular_function:ligase activity); GO:0047154(molecular_function:methylmalonyl-CoA carboxytransferase activity)	GO:0009987;GO:0003824;GO:0008152	WP_001072760.1(MULTISPECIES: methylcrotonoyl-CoA carboxylase [Acinetobacter calcoaceticus/baumannii complex])	sp|Q3ULD5|MCCB_MOUSE(Methylcrotonoyl-CoA carboxylase beta chain, mitochondrial OS=Mus musculus OX=10090 GN=Mccc2 PE=1 SV=1)	ref_gene
FQU82_RS08445	144	200	146	330	254	280	1.44	2.55	1.49	3.82	2.52	2.68	1.82667	3.00667	2.22041	1.15083	2.20178e-11	2.06566e-10	yes	up	FQU82_RS08445	isovaleryl-CoA dehydrogenase	NZ_CP045110.1	1721884	1720712	-	COG1960(I:Lipid transport and metabolism)	COG1960(Acyl-CoA dehydrogenase related to the alkylation response protein AidB)	METABOLISM	K00253	ivd	isovaleryl-CoA dehydrogenase [EC:1.3.8.4]	map00280(Valine, leucine and isoleucine degradation)	Metabolism	Amino acid metabolism	PF00441.26(Acyl-CoA_dh_1:Acyl-CoA dehydrogenase, C-terminal domain); PF02771.18(Acyl-CoA_dh_N:Acyl-CoA dehydrogenase, N-terminal domain); PF02770.21(Acyl-CoA_dh_M:Acyl-CoA dehydrogenase, middle domain); PF08028.13(Acyl-CoA_dh_2:Acyl-CoA dehydrogenase, C-terminal domain)	GO:0003995(molecular_function:acyl-CoA dehydrogenase activity); GO:0004085(molecular_function:butyryl-CoA dehydrogenase activity); GO:0050660(molecular_function:flavin adenine dinucleotide binding); GO:0008470(molecular_function:isovaleryl-CoA dehydrogenase activity)	GO:0003824;GO:0005488	WP_001053637.1(MULTISPECIES: isovaleryl-CoA dehydrogenase [Acinetobacter])	sp|P12007|IVD_RAT(Isovaleryl-CoA dehydrogenase, mitochondrial OS=Rattus norvegicus OX=10116 GN=Ivd PE=1 SV=2)	ref_gene
FQU82_RS08450	670	996	851	1715	1512	1439	13.78	26.2	17.88	40.55	30.44	27.96	19.2867	32.9833	2.34792	1.23138	1.02645e-16	1.59438e-15	yes	up	FQU82_RS08450	TetR/AcrR family transcriptional regulator	NZ_CP045110.1	1722029	1722646	+	COG1309(K:Transcription)	COG1309(DNA-binding protein, AcrR family, includes nucleoid occlusion protein SlmA)	INFORMATION STORAGE AND PROCESSING							PF00440.25(TetR_N:Bacterial regulatory proteins, tetR family); PF17932.3(TetR_C_24:Tetracyclin repressor-like, C-terminal domain); PF17935.3(TetR_C_27:Tetracyclin repressor-like, C-terminal domain)	GO:0003677(molecular_function:DNA binding)	GO:0005488	WP_000120692.1(MULTISPECIES: TetR/AcrR family transcriptional regulator [Acinetobacter])	sp|P94548|FADR_BACSU(Fatty acid metabolism regulator protein OS=Bacillus subtilis (strain 168) OX=224308 GN=fadR PE=1 SV=1)	ref_gene
FQU82_RS08485	6614	3999	6351	23027	31549	36415	1193.56	945.79	1147.04	4693.64	5379.54	5871.54	1095.46	5314.91	6.83769	2.77351	8.0958e-42	5.03009e-40	yes	up	FQU82_RS08485	hypothetical protein	NZ_CP045110.1	1730284	1730427	+													WP_000251637.1(MULTISPECIES: hypothetical protein [Acinetobacter])		ref_gene
FQU82_RS08490	135	108	126	360	457	395	4.69	4.82	4.46	14.24	15.3	12.76	4.65667	14.1	4.18846	2.06642	4.40094e-29	1.42081e-27	yes	up	FQU82_RS08490	hypothetical protein	NZ_CP045110.1	1730697	1731125	+													WP_001136761.1(hypothetical protein [Acinetobacter baumannii])		ref_gene
FQU82_RS08495	25	37	34	69	66	57	1.76	3.38	2.43	5.46	4.38	3.64	2.52333	4.49333	2.53633	1.34274	1.50538e-06	7.79437e-06	yes	up	FQU82_RS08495	hypothetical protein	NZ_CP045110.1	1731212	1731433	+													WP_000498478.1(hypothetical protein [Acinetobacter baumannii])		ref_gene
FQU82_RS08500	6996	6902	8551	27039	28716	30711	119.36	150.41	149.11	531.59	481.45	497.09	139.627	503.377	4.8986	2.29237	1.75207e-80	2.88479e-78	yes	up	FQU82_RS08500	hypothetical protein	NZ_CP045110.1	1731835	1731518	-													WP_065136885.1(hypothetical protein [Acinetobacter baumannii])		ref_gene
FQU82_RS08505	1084702	823238	1077010	2632379	3935309	3689103	39604.8	38683.7	40110.9	109386	138357	125110	39466.5	124284	4.40039	2.13763	1.2484e-31	4.61908e-30	yes	up	FQU82_RS08505	hypothetical protein	NZ_CP045110.1	1732162	1731941	-															ref_gene
FQU82_RS08510	4	11	4	19	16	28	0.13	0.45	0.13	0.69	0.49	0.83	0.236667	0.67	4.16756	2.0592	0.000157217	0.000577809	yes	up	FQU82_RS08510	CinA family protein	NZ_CP045110.1	1732926	1732447	-	COG1546(H:Coenzyme transport and metabolism)	COG1546(Nicotinamide mononucleotide (NMN) deamidase PncC)	METABOLISM	K03743	pncC	nicotinamide-nucleotide amidase [EC:3.5.1.42]	map00760(Nicotinate and nicotinamide metabolism)	Metabolism	Metabolism of cofactors and vitamins	PF02464.19(CinA:Competence-damaged protein)			WP_000482091.1(MULTISPECIES: CinA family protein [Acinetobacter])	sp|A8F4W4|CINAL_PSELT(CinA-like protein OS=Pseudothermotoga lettingae (strain ATCC BAA-301 / DSM 14385 / NBRC 107922 / TMO) OX=416591 GN=Tlet_0632 PE=3 SV=2)	ref_gene
FQU82_RS08515	2017	1955	2122	3780	3206	3415	15.41	19.01	16.59	33.51	24.34	25.04	17.0033	27.63	2.15635	1.10859	1.28945e-32	5.05496e-31	yes	up	FQU82_RS08515	iron-containing redox enzyme family protein	NZ_CP045110.1	1733242	1734651	+										PF14518.8(Haem_oxygenas_2:Iron-containing redox enzyme)			EEX05228.1(hypothetical protein HMPREF0010_00993 [Acinetobacter baumannii ATCC 19606 = CIP 70.34 = JCM 6841])		ref_gene
FQU82_RS08525	103	89	104	302	273	339	1.47	1.62	1.51	4.97	3.83	4.6	1.53333	4.46667	3.90026	1.96357	3.4292e-33	1.41154e-31	yes	up	FQU82_RS08525	glucose 1-dehydrogenase	NZ_CP045110.1	1737787	1736909	-	COG1028(I:Lipid transport and metabolism)	COG1028(NAD(P)-dependent dehydrogenase, short-chain alcohol dehydrogenase family)	METABOLISM							PF13561.8(adh_short_C2:Enoyl-(Acyl carrier protein) reductase); PF00106.27(adh_short:short chain dehydrogenase); PF08659.12(KR:KR domain)	GO:0047936(molecular_function:glucose 1-dehydrogenase [NAD(P)] activity); GO:0016491(molecular_function:oxidoreductase activity)	GO:0003824	WP_000432325.1(MULTISPECIES: glucose 1-dehydrogenase [Acinetobacter])	sp|O07575|YHDF_BACSU(Uncharacterized oxidoreductase YhdF OS=Bacillus subtilis (strain 168) OX=224308 GN=yhdF PE=3 SV=1)	ref_gene
FQU82_RS08560	3054	2487	2906	14	17	27	21.84	22.63	21.26	0.12	0.12	0.19	21.91	0.143333	0.00866976	-6.84979	2.06942e-194	1.13577e-191	yes	down	FQU82_RS08560	hypothetical protein	NZ_CP045110.1	1744214	1742598	-	COG1457(F:Nucleotide transport and metabolism)	COG1457(Purine-cytosine permease or related protein)	METABOLISM								GO:0016021(cellular_component:integral component of membrane); GO:0015209(molecular_function:cytosine transmembrane transporter activity)	GO:0005215;GO:0110165	QGX51187.1(allantoin permease [Acinetobacter baumannii])		ref_gene
FQU82_RS08565	56	58	83	109	139	121	0.18	0.23	0.27	0.4	0.44	0.37	0.226667	0.403333	2.39293	1.25878	6.19524e-08	3.82756e-07	yes	up	FQU82_RS08565	response regulator	NZ_CP045110.1	1744410	1747883	+	COG0642(T:Signal transduction mechanisms)	COG0642(Signal transduction histidine kinase)	CELLULAR PROCESSES AND SIGNALING							PF02518.28(HATPase_c:Histidine kinase-, DNA gyrase B-, and HSP90-like ATPase); PF00512.27(HisKA:His Kinase A (phospho-acceptor) domain); PF00072.26(Response_reg:Response regulator receiver domain)	GO:0005737(cellular_component:cytoplasm); GO:0000155(molecular_function:phosphorelay sensor kinase activity); GO:0016021(cellular_component:integral component of membrane)	GO:0003824;GO:0140299;GO:0110165	WP_001983993.1(response regulator [Acinetobacter baumannii])	sp|Q87GU5|LUXQ_VIBPA(Autoinducer 2 sensor kinase/phosphatase LuxQ OS=Vibrio parahaemolyticus serotype O3:K6 (strain RIMD 2210633) OX=223926 GN=luxQ PE=3 SV=1)	ref_gene
FQU82_RS08575	376	254	359	565	541	462	19.88	17.37	19.32	33.75	27.2	22.38	18.8567	27.7767	2.01158	1.00833	4.28469e-09	2.99564e-08	yes	up	FQU82_RS08575	N-acetyltransferase	NZ_CP045110.1	1748982	1749266	+	COG2388(R:General function prediction only)	COG2388(Predicted acetyltransferase, GNAT superfamily)	POORLY CHARACTERIZED	K06975		uncharacterized protein				PF14542.8(Acetyltransf_CG:GCN5-related N-acetyl-transferase); PF00583.27(Acetyltransf_1:Acetyltransferase (GNAT) family); PF13508.9(Acetyltransf_7:Acetyltransferase (GNAT) domain)	GO:0016740(molecular_function:transferase activity)	GO:0003824	WP_150205098.1(N-acetyltransferase [Acinetobacter baumannii])	sp|P39274|YJDJ_ECOLI(Uncharacterized protein YjdJ OS=Escherichia coli (strain K12) OX=83333 GN=yjdJ PE=1 SV=1)	ref_gene
FQU82_RS08630	101	144	117	47	39	52	1.35	2.46	1.6	0.73	0.52	0.66	1.80333	0.636667	0.480812	-1.05646	7.82039e-06	3.65803e-05	yes	down	FQU82_RS08630	hypothetical protein	NZ_CP045110.1	1758686	1757754	-	COG4859(S:Function unknown)	COG4859(Uncharacterized protein, contains DUF2185 domain)	POORLY CHARACTERIZED							PF19307.1(PCLP:Phage capsid-like protein)			WP_001107596.1(hypothetical protein [Acinetobacter baumannii])	sp|Q55032|SRPI_SYNE7(Protein SrpI OS=Synechococcus elongatus (strain PCC 7942 / FACHB-805) OX=1140 GN=srpI PE=1 SV=1)	ref_gene
FQU82_RS08650	361	334	327	115	107	157	4.58	5.4	4.24	1.69	1.34	1.9	4.74	1.64333	0.467437	-1.09716	1.64068e-10	1.36089e-09	yes	down	FQU82_RS08650	LysR family transcriptional regulator	NZ_CP045110.1	1761498	1762418	+	COG0583(K:Transcription)	COG0583(DNA-binding transcriptional regulator, LysR family)	INFORMATION STORAGE AND PROCESSING							PF03466.22(LysR_substrate:LysR substrate binding domain); PF00126.29(HTH_1:Bacterial regulatory helix-turn-helix protein, lysR family)	GO:0003700(molecular_function:transcription factor activity, sequence-specific DNA binding)	GO:0140110	WP_000357083.1(LysR family transcriptional regulator [Acinetobacter baumannii])	sp|P37641|YHJC_ECOLI(Uncharacterized HTH-type transcriptional regulator YhjC OS=Escherichia coli (strain K12) OX=83333 GN=yhjC PE=3 SV=2)	ref_gene
FQU82_RS08710	209	346	374	71	60	89	1.43	3.02	2.62	0.57	0.41	0.59	2.35667	0.523333	0.299648	-1.73866	1.61691e-14	2.07179e-13	yes	down	mdcA	malonate decarboxylase subunit alpha	NZ_CP045110.1	1772219	1773898	+	COG4670(I:Lipid transport and metabolism)	COG4670(Acyl CoA:acetate/3-ketoacid CoA transferase)	METABOLISM	K13929	mdcA	malonate decarboxylase alpha subunit [EC:2.3.1.187]				PF16957.7(Mal_decarbox_Al:Malonate decarboxylase, alpha subunit, transporter)	GO:0016740(molecular_function:transferase activity); GO:0016746(molecular_function:transferase activity, transferring acyl groups)	GO:0003824	WP_000399236.1(malonate decarboxylase subunit alpha [Acinetobacter baumannii])	sp|O06924|MADA_MALRU(Acetyl-S-ACP:malonate ACP transferase OS=Malonomonas rubra OX=57040 GN=madA PE=1 SV=1)	ref_gene
FQU82_RS08720	13	31	27	0	3	4	0.87	2.7	1.84	0	0.19	0.24	1.80333	0.143333	0.125838	-2.99036	4.46661e-05	0.000182036	yes	down	FQU82_RS08720	malonate decarboxylase subunit delta	NZ_CP045110.1	1774786	1775085	+	COG3052(C:Energy production and conversion)	COG3052(Acyl-carrier protein (citrate lyase gamma subunit))	METABOLISM	K13931	mdcC	malonate decarboxylase delta subunit				PF06857.13(ACP:Malonate decarboxylase delta subunit (MdcD))	GO:0005737(cellular_component:cytoplasm); GO:0000036(molecular_function:ACP phosphopantetheine attachment site binding involved in fatty acid biosynthetic process)	GO:0005488;GO:0140104;GO:0110165	ENV03082.1(malonate decarboxylase acyl carrier protein [Acinetobacter sp. NIPH 817])	sp|Q4K4F7|MDCC_PSEF5(Malonate decarboxylase acyl carrier protein OS=Pseudomonas fluorescens (strain ATCC BAA-477 / NRRL B-23932 / Pf-5) OX=220664 GN=mdcC PE=1 SV=1)	ref_gene
FQU82_RS08725	189	247	237	22	19	30	2.82	4.71	3.62	0.38	0.28	0.43	3.71667	0.363333	0.133217	-2.90815	7.85396e-32	3.00733e-30	yes	down	FQU82_RS08725	biotin-independent malonate decarboxylase subunit beta	NZ_CP045110.1	1775078	1775929	+	COG0777(I:Lipid transport and metabolism)	COG0777(Acetyl-CoA carboxylase beta subunit)	METABOLISM	K13932	mdcD	malonate decarboxylase beta subunit [EC:4.1.1.87]				PF01039.24(Carboxyl_trans:Carboxyl transferase domain)	GO:0006633(biological_process:fatty acid biosynthetic process); GO:0044262(biological_process:cellular carbohydrate metabolic process); GO:0016831(molecular_function:carboxy-lyase activity); GO:0047154(molecular_function:methylmalonyl-CoA carboxytransferase activity)	GO:0009987;GO:0003824;GO:0008152	WP_000129619.1(MULTISPECIES: biotin-independent malonate decarboxylase subunit beta [Acinetobacter])	sp|O06926|MADC_MALRU(Malonyl-S-ACP:biotin-protein carboxyltransferase MADC OS=Malonomonas rubra OX=57040 GN=madC PE=1 SV=1)	ref_gene
FQU82_RS08730	223	223	320	47	52	48	3.45	4.4	5.06	0.84	0.79	0.71	4.30333	0.78	0.244079	-2.03458	4.45502e-21	9.28504e-20	yes	down	mdcE	biotin-independent malonate decarboxylase subunit gamma	NZ_CP045110.1	1775926	1776753	+	COG0777(I:Lipid transport and metabolism)	COG0777(Acetyl-CoA carboxylase beta subunit)	METABOLISM	K13933	mdcE	malonate decarboxylase gamma subunit [EC:4.1.1.87]				PF06833.13(MdcE:Malonate decarboxylase gamma subunit (MdcE))	GO:0016829(molecular_function:lyase activity); GO:0044262(biological_process:cellular carbohydrate metabolic process)	GO:0009987;GO:0003824;GO:0008152	WP_001017583.1(biotin-independent malonate decarboxylase subunit gamma [Acinetobacter baumannii])	sp|O06927|MADD_MALRU(Malonyl-S-ACP:biotin-protein carboxyltransferase MADD OS=Malonomonas rubra OX=57040 GN=madD PE=1 SV=1)	ref_gene
FQU82_RS08735	206	194	279	50	48	64	4.68	5.64	6.47	1.3	1.06	1.37	5.59667	1.24333	0.302238	-1.72624	5.36784e-16	7.8912e-15	yes	down	FQU82_RS08735	malonate decarboxylase holo-ACP synthase	NZ_CP045110.1	1776744	1777352	+				K13934	mdcG	phosphoribosyl-dephospho-CoA transferase [EC:2.7.7.66]				PF10620.11(MdcG:Phosphoribosyl-dephospho-CoA transferase MdcG)	GO:0016779(molecular_function:nucleotidyltransferase activity)	GO:0003824	WP_000245151.1(malonate decarboxylase holo-ACP synthase [Acinetobacter baumannii])	sp|Q87V59|MDCG_PSESM(Phosphoribosyl-dephospho-CoA transferase OS=Pseudomonas syringae pv. tomato (strain ATCC BAA-871 / DC3000) OX=223283 GN=mdcG PE=3 SV=1)	ref_gene
FQU82_RS08740	113	140	135	47	50	52	1.5	2.37	1.83	0.72	0.66	0.66	1.9	0.68	0.486578	-1.03926	2.35179e-06	1.1878e-05	yes	down	mdcH	malonate decarboxylase subunit epsilon	NZ_CP045110.1	1777365	1778303	+	COG0331(I:Lipid transport and metabolism)	COG0331(Malonyl CoA-acyl carrier protein transacylase)	METABOLISM	K13935	mdcH	malonate decarboxylase epsilon subunit [EC:2.3.1.39]				PF00698.23(Acyl_transf_1:Acyl transferase domain)	GO:0004314(molecular_function:[acyl-carrier-protein] S-malonyltransferase activity)	GO:0003824	WP_000146915.1(malonate decarboxylase subunit epsilon [Acinetobacter baumannii])	sp|P43712|FABD_HAEIN(Malonyl CoA-acyl carrier protein transacylase OS=Haemophilus influenzae (strain ATCC 51907 / DSM 11121 / KW20 / Rd) OX=71421 GN=fabD PE=3 SV=1)	ref_gene
FQU82_RS08780	1994	1796	2058	4052	3868	4289	24.48	28.11	25.83	57.52	46.92	50.24	26.14	51.56	2.64331	1.40235	1.36787e-41	8.18982e-40	yes	up	FQU82_RS08780	hypothetical protein	NZ_CP045110.1	1785352	1786170	+													WP_000471018.1(hypothetical protein [Acinetobacter baumannii])		ref_gene
FQU82_RS08925	262	311	331	518	508	528	2.11	3.18	2.72	4.83	4.06	4.07	2.67	4.32	2.18053	1.12468	5.95936e-17	9.4347e-16	yes	up	FQU82_RS08925	dicarboxylate/amino acid:cation symporter	NZ_CP045110.1	1821217	1819910	-	COG1301(C:Energy production and conversion)	COG1301(Na+/H+-dicarboxylate symporter)	METABOLISM							PF00375.20(SDF:Sodium:dicarboxylate symporter family)	GO:0016021(cellular_component:integral component of membrane); GO:0015293(molecular_function:symporter activity); GO:0005886(cellular_component:plasma membrane)	GO:0005215;GO:0110165	WP_000810596.1(dicarboxylate/amino acid:cation symporter [Acinetobacter baumannii])	sp|P24944|GLTT_BACCA(Proton/sodium-glutamate symport protein OS=Bacillus caldotenax OX=1395 GN=gltT PE=1 SV=1)	ref_gene
FQU82_RS08985	249	162	258	309	376	373	7.85	6.56	8.3	11.12	11.47	10.97	7.57	11.1867	2.01495	1.01075	2.05307e-07	1.20513e-06	yes	up	FQU82_RS08985	hypothetical protein	NZ_CP045110.1	1832764	1833234	+													BAN87963.1(hypothetical protein AB237_2029 [Acinetobacter baumannii NCGM 237])		ref_gene
FQU82_RS09005	272	373	337	623	594	730	3.01	5.25	3.81	7.97	6.49	7.71	4.02333	7.39	2.50879	1.32699	1.40748e-19	2.61856e-18	yes	up	ychF	redox-regulated ATPase YchF	NZ_CP045110.1	1836274	1835183	-	COG0012(J:Translation, ribosomal structure and biogenesis)	COG0012(Ribosome-binding ATPase YchF, GTP1/OBG family)	INFORMATION STORAGE AND PROCESSING	K06942	ychF	ribosome-binding ATPase				PF06071.15(YchF-GTPase_C:Protein of unknown function (DUF933)); PF01926.25(MMR_HSR1:50S ribosome-binding GTPase); PF02421.20(FeoB_N:Ferrous iron transport protein B)	GO:0016787(molecular_function:hydrolase activity); GO:0016887(molecular_function:ATPase activity); GO:0043023(molecular_function:ribosomal large subunit binding); GO:0043022(molecular_function:ribosome binding); GO:0005524(molecular_function:ATP binding); GO:0005525(molecular_function:GTP binding)	GO:0005488;GO:0003824	WP_000506572.1(MULTISPECIES: redox-regulated ATPase YchF [Acinetobacter])	sp|P44681|YCHF_HAEIN(Ribosome-binding ATPase YchF OS=Haemophilus influenzae (strain ATCC 51907 / DSM 11121 / KW20 / Rd) OX=71421 GN=ychF PE=1 SV=2)	ref_gene
FQU82_RS09050	16867	17993	19919	8234	6465	6595	193.06	262.47	233.17	109.05	73.2	72.1	229.567	84.7833	0.490973	-1.02629	7.59696e-22	1.64584e-20	yes	down	FQU82_RS09050	amino acid ABC transporter substrate-binding protein	NZ_CP045110.1	1845312	1846205	+	COG0834(E:Amino acid transport and metabolism); COG0834(T:Signal transduction mechanisms)	COG0834(ABC-type amino acid transport/signal transduction system, periplasmic component/domain); COG0834(ABC-type amino acid transport/signal transduction system, periplasmic component/domain)	METABOLISM;CELLULAR PROCESSES AND SIGNALING	K10001	gltI	glutamate/aspartate transport system substrate-binding protein	map02010(ABC transporters); map02020(Two-component system)	Environmental Information Processing;Environmental Information Processing	Membrane transport;Signal transduction	PF00497.22(SBP_bac_3:Bacterial extracellular solute-binding proteins, family 3); PF12974.9(Phosphonate-bd:ABC transporter, phosphonate, periplasmic substrate-binding protein); PF09084.13(NMT1:NMT1/THI5 like)			WP_052137106.1(amino acid ABC transporter substrate-binding protein [Acinetobacter baumannii])	sp|P37902|GLTI_ECOLI(Glutamate/aspartate import solute-binding protein OS=Escherichia coli (strain K12) OX=83333 GN=gltI PE=1 SV=2)	ref_gene
FQU82_RS09125	144	154	196	281	242	326	0.85	1.15	1.18	1.92	1.42	1.85	1.06	1.73	2.17218	1.11915	8.93896e-12	8.7139e-11	yes	up	FQU82_RS09125	hypothetical protein	NZ_CP045110.1	1860071	1862002	+	COG1061(K:Transcription); COG1061(L:Replication, recombination and repair)	COG1061(Superfamily II DNA or RNA helicase); COG1061(Superfamily II DNA or RNA helicase)	INFORMATION STORAGE AND PROCESSING;INFORMATION STORAGE AND PROCESSING							PF00271.33(Helicase_C:Helicase conserved C-terminal domain); PF00270.31(DEAD:DEAD/DEAH box helicase)	GO:0004386(molecular_function:helicase activity)	GO:0140657;GO:0003824	WP_000789362.1(hypothetical protein [Acinetobacter baumannii])	sp|O34469|YEEB_BACSU(Putative ATP-dependent helicase YeeB OS=Bacillus subtilis (strain 168) OX=224308 GN=yeeB PE=3 SV=2)	ref_gene
FQU82_RS09170	22	31	22	40	65	55	0.8	1.44	0.81	1.65	2.26	1.85	1.01667	1.92	2.72498	1.44625	1.34331e-05	5.99393e-05	yes	up	FQU82_RS09170	PACE efflux transporter	NZ_CP045110.1	1870710	1871147	+	COG4125(S:Function unknown)	COG4125(Uncharacterized membrane protein)	POORLY CHARACTERIZED							PF05232.14(BTP:Chlorhexidine efflux transporter)	GO:0016021(cellular_component:integral component of membrane)	GO:0110165	WP_001161759.1(MULTISPECIES: PACE efflux transporter [Acinetobacter])		ref_gene
FQU82_RS09175	111	113	153	204	195	227	0.87	1.13	1.23	1.85	1.52	1.7	1.07667	1.69	2.10485	1.07372	9.01005e-10	6.78949e-09	yes	up	FQU82_RS09175	cytosine permease	NZ_CP045110.1	1872620	1871205	-	COG1457(F:Nucleotide transport and metabolism)	COG1457(Purine-cytosine permease or related protein)	METABOLISM	K03457		nucleobase:cation symporter-1, NCS1 family				PF02133.17(Transp_cyt_pur:Permease for cytosine/purines, uracil, thiamine, allantoin)	GO:0022857(molecular_function:transmembrane transporter activity); GO:0016021(cellular_component:integral component of membrane)	GO:0005215;GO:0110165	WP_000378375.1(cytosine permease [Acinetobacter baumannii])	sp|P94369|YXLA_BACSU(Putative purine-cytosine permease YxlA OS=Bacillus subtilis (strain 168) OX=224308 GN=yxlA PE=3 SV=1)	ref_gene
FQU82_RS09310	1980	1055	2066	3806	4207	4360	171.06	118.74	180.91	368.97	341.23	339.31	156.903	349.837	3.08766	1.62651	1.35259e-15	1.92818e-14	yes	up	FQU82_RS09310	hypothetical protein	NZ_CP045110.1	1897286	1897056	-													WP_000011679.1(MULTISPECIES: hypothetical protein [Acinetobacter])		ref_gene
FQU82_RS09365	34	25	46	51	68	52	0.92	0.87	1.27	1.58	1.78	1.32	1.02	1.56	2.08288	1.05858	0.000544955	0.00179096	yes	up	FQU82_RS09365	DUF2058 domain-containing protein	NZ_CP045110.1	1911145	1910609	-	COG3122(S:Function unknown)	COG3122(Uncharacterized conserved protein YaiL, DUF2058 family)	POORLY CHARACTERIZED	K09912		uncharacterized protein				PF09831.11(DUF2058:Uncharacterized protein conserved in bacteria (DUF2058))			WP_032051253.1(DUF2058 domain-containing protein [Acinetobacter baumannii])	sp|P51024|YAIL_ECOLI(Uncharacterized protein YaiL OS=Escherichia coli (strain K12) OX=83333 GN=yaiL PE=4 SV=2)	ref_gene
FQU82_RS09380	95	64	75	198	171	161	5.71	4.99	4.59	13.42	9.74	8.83	5.09667	10.6633	2.86024	1.51613	7.34035e-14	8.88669e-13	yes	up	FQU82_RS09380	metalloregulator ArsR/SmtB family transcription factor	NZ_CP045110.1	1913767	1913459	-	COG0640(K:Transcription)	COG0640(DNA-binding transcriptional regulator, ArsR family)	INFORMATION STORAGE AND PROCESSING							PF01022.22(HTH_5:Bacterial regulatory protein, arsR family); PF12840.9(HTH_20:Helix-turn-helix domain); PF01638.19(HxlR:HxlR-like helix-turn-helix)	GO:0003700(molecular_function:transcription factor activity, sequence-specific DNA binding)	GO:0140110	WP_000651464.1(MULTISPECIES: metalloregulator ArsR/SmtB family transcription factor [Acinetobacter])	sp|Q8UAA8|BIGR_AGRFC(Biofilm growth-associated repressor OS=Agrobacterium fabrum (strain C58 / ATCC 33970) OX=176299 GN=bigR PE=1 SV=3)	ref_gene
FQU82_RS09410	191	169	203	514	471	458	14.63	16.83	15.78	44.22	33.95	31.71	15.7467	36.6267	3.24589	1.69861	1.90481e-33	8.04172e-32	yes	up	FQU82_RS09410	hypothetical protein	NZ_CP045110.1	1918768	1919010	+													EEX05049.1(hypothetical protein HMPREF0010_00814 [Acinetobacter baumannii ATCC 19606 = CIP 70.34 = JCM 6841])		ref_gene
FQU82_RS09540	14	7	18	31	23	49	0.48	0.31	0.64	1.22	0.77	1.58	0.476667	1.19	3.32261	1.73231	5.26678e-05	0.000211384	yes	up	FQU82_RS09540	SRPBCC family protein	NZ_CP045110.1	1941574	1942017	+	COG3832(I:Lipid transport and metabolism)	COG3832(Chalcone/flavanone-binding protein YndB, AHSA1/START/SRPBCC domain)	METABOLISM							PF10604.11(Polyketide_cyc2:Polyketide cyclase / dehydrase and lipid transport)			WP_001246675.1(MULTISPECIES: SRPBCC family protein [Acinetobacter])		ref_gene
FQU82_RS09565	196	152	220	363	428	427	3	2.97	3.44	6.41	6.45	6.21	3.13667	6.35667	2.73107	1.44947	1.08572e-16	1.67854e-15	yes	up	pyrF	orotidine-5'-phosphate decarboxylase	NZ_CP045110.1	1945505	1946203	+	COG0284(F:Nucleotide transport and metabolism)	COG0284(Orotidine-5'-phosphate decarboxylase)	METABOLISM	K01591	pyrF	orotidine-5'-phosphate decarboxylase [EC:4.1.1.23]	map00240(Pyrimidine metabolism)	Metabolism	Nucleotide metabolism	PF00215.26(OMPdecase:Orotidine 5'-phosphate decarboxylase / HUMPS family)	GO:0004590(molecular_function:orotidine-5'-phosphate decarboxylase activity); GO:0006207(biological_process:'de novo' pyrimidine nucleobase biosynthetic process); GO:0044205(biological_process:'de novo' UMP biosynthetic process)	GO:0009987;GO:0008152;GO:0003824	WP_000392933.1(orotidine-5'-phosphate decarboxylase [Acinetobacter baumannii])	sp|B2HZE8|PYRF_ACIBC(Orotidine 5'-phosphate decarboxylase OS=Acinetobacter baumannii (strain ACICU) OX=405416 GN=pyrF PE=3 SV=1)	ref_gene
FQU82_RS09580	346	301	339	128	128	126	3.75	4.16	3.76	1.61	1.37	1.31	3.89	1.43	0.490506	-1.02766	7.96942e-11	6.94268e-10	yes	down	FQU82_RS09580	AraC family transcriptional regulator	NZ_CP045110.1	1948830	1949849	+	COG2207(K:Transcription)	COG2207(AraC-type DNA-binding domain and AraC-containing proteins)	INFORMATION STORAGE AND PROCESSING							PF12833.9(HTH_18:Helix-turn-helix domain); PF12625.9(Arabinose_bd:Arabinose-binding domain of AraC transcription regulator, N-term); PF00165.25(HTH_AraC:Bacterial regulatory helix-turn-helix proteins, AraC family)	GO:0003700(molecular_function:transcription factor activity, sequence-specific DNA binding); GO:0043565(molecular_function:sequence-specific DNA binding)	GO:0005488;GO:0140110	WP_000830348.1(AraC family transcriptional regulator [Acinetobacter baumannii])	sp|Q9I1P2|VQSM_PSEAE(HTH-type transcriptional regulator VqsM OS=Pseudomonas aeruginosa (strain ATCC 15692 / DSM 22644 / CIP 104116 / JCM 14847 / LMG 12228 / 1C / PRS 101 / PAO1) OX=208964 GN=vqsM PE=4 SV=1)	ref_gene
FQU82_RS09680	1392	1467	1512	3174	3738	2986	57.97	78.76	64.19	150.04	149.24	114.95	66.9733	138.077	2.89098	1.53156	1.23365e-26	3.59507e-25	yes	up	rpsT	30S ribosomal protein S20	NZ_CP045110.1	1972957	1972691	-	COG0268(J:Translation, ribosomal structure and biogenesis)	COG0268(Ribosomal protein S20)	INFORMATION STORAGE AND PROCESSING	K02968	rpsT	small subunit ribosomal protein S20	map03010(Ribosome)	Genetic Information Processing	Translation	PF01649.20(Ribosomal_S20p:Ribosomal protein S20)	GO:0003735(molecular_function:structural constituent of ribosome); GO:0019843(molecular_function:rRNA binding); GO:0006412(biological_process:translation); GO:0005840(cellular_component:ribosome)	GO:0005488;GO:0005198;GO:0110165;GO:0009987;GO:0008152	WP_000013652.1(MULTISPECIES: 30S ribosomal protein S20 [Gammaproteobacteria])	sp|B7H3I4|RS20_ACIB3(30S ribosomal protein S20 OS=Acinetobacter baumannii (strain AB307-0294) OX=557600 GN=rpsT PE=3 SV=1)	ref_gene
FQU82_RS09805	535	441	666	1153	1372	1437	28.42	30.31	36.02	69.21	69.32	69.93	31.5833	69.4867	3.07773	1.62187	8.4059e-23	1.93571e-21	yes	up	FQU82_RS09805	hypothetical protein	NZ_CP045110.1	1998875	1998573	-													WP_001983881.1(hypothetical protein [Acinetobacter baumannii])		ref_gene
FQU82_RS10115	850	798	818	231	154	201	11.47	13.73	11.28	3.6	2.05	2.58	12.16	2.74333	0.298535	-1.74403	2.73482e-37	1.3855e-35	yes	down	FQU82_RS10115	bestrophin family protein	NZ_CP045110.1	2064534	2063623	-	COG3781(P:Inorganic ion transport and metabolism)	COG3781(Predicted membrane chloride channel, bestrophin family)	METABOLISM	K08994	yneE	ion channel-forming bestrophin family protein				PF01062.23(Bestrophin:Bestrophin, RFP-TM, chloride channel)	GO:0016021(cellular_component:integral component of membrane); GO:0005254(molecular_function:chloride channel activity)	GO:0005215;GO:0110165	WP_000636999.1(bestrophin family protein [Acinetobacter baumannii])	sp|Q98E66|Y4386_RHILO(UPF0187 protein mll4386 OS=Mesorhizobium japonicum (strain LMG 29417 / CECT 9101 / MAFF 303099) OX=266835 GN=mll4386 PE=3 SV=1)	ref_gene
FQU82_RS10200	28	29	38	11	13	13	0.35	0.46	0.48	0.16	0.16	0.15	0.43	0.156667	0.494536	-1.01585	0.0120811	0.0290388	yes	down	FQU82_RS10200	HEAT repeat domain-containing protein	NZ_CP045110.1	2081275	2082273	+	COG1413(R:General function prediction only)	COG1413(HEAT repeat)	POORLY CHARACTERIZED							PF13646.8(HEAT_2:HEAT repeats)	GO:0016829(molecular_function:lyase activity)	GO:0003824	WP_000011855.1(HEAT repeat domain-containing protein [Acinetobacter baumannii])		ref_gene
FQU82_RS10220	1268	1308	1310	1864	2396	2327	10.43	13.7	11.03	17.78	19.57	18.36	11.72	18.57	2.16167	1.11215	3.857e-14	4.81102e-13	yes	up	FQU82_RS10220	aspartate ammonia-lyase	NZ_CP045110.1	2088064	2086646	-	COG1027(E:Amino acid transport and metabolism)	COG1027(Aspartate ammonia-lyase)	METABOLISM	K01744	aspA	aspartate ammonia-lyase [EC:4.3.1.1]	map00250(Alanine, aspartate and glutamate metabolism)	Metabolism	Amino acid metabolism	PF00206.22(Lyase_1:Lyase); PF10415.11(FumaraseC_C:Fumarase C C-terminus)	GO:0006099(biological_process:tricarboxylic acid cycle); GO:0016829(molecular_function:lyase activity); GO:0008797(molecular_function:aspartate ammonia-lyase activity)	GO:0003824;GO:0008152	WP_000980438.1(aspartate ammonia-lyase [Acinetobacter baumannii])	sp|P07346|ASPA_PSEFL(Aspartate ammonia-lyase OS=Pseudomonas fluorescens OX=294 GN=aspA PE=3 SV=1)	ref_gene
FQU82_RS10260	612	531	562	1036	1016	1001	11.09	12.3	10.41	21.62	18.07	17.19	11.2667	18.96	2.26804	1.18144	1.34088e-21	2.84873e-20	yes	up	FQU82_RS10260	CoA transferase subunit A	NZ_CP045110.1	2095957	2095253	-	COG1788(I:Lipid transport and metabolism)	COG1788(Acyl CoA:acetate/3-ketoacid CoA transferase, alpha subunit)	METABOLISM	K01028	scoA	3-oxoacid CoA-transferase subunit A [EC:2.8.3.5]	map00280(Valine, leucine and isoleucine degradation); map00650(Butanoate metabolism)	Metabolism;Metabolism	Amino acid metabolism;Carbohydrate metabolism	PF01144.25(CoA_trans:Coenzyme A transferase)	GO:0042952(biological_process:beta-ketoadipate pathway); GO:0047569(molecular_function:3-oxoadipate CoA-transferase activity)	GO:0003824;GO:0009987;GO:0008152	WP_001045563.1(MULTISPECIES: CoA transferase subunit A [Acinetobacter])	sp|B0RVK4|SCOA_XANCB(Succinyl-CoA:3-ketoacid coenzyme A transferase subunit A OS=Xanthomonas campestris pv. campestris (strain B100) OX=509169 GN=lpsI PE=3 SV=1)	ref_gene
FQU82_RS10295	341	307	351	681	633	667	2.54	2.91	2.68	5.89	4.69	4.77	2.71	5.11667	2.50968	1.3275	2.1781e-27	6.64119e-26	yes	up	FQU82_RS10295	GntP family permease	NZ_CP045110.1	2100959	2102380	+	COG2610(G:Carbohydrate transport and metabolism)	COG2610(H+/gluconate symporter GntT or related permease, GntP/DsdX family)	METABOLISM							PF02447.18(GntP_permease:GntP family permease)	GO:0016021(cellular_component:integral component of membrane); GO:0016020(cellular_component:membrane); GO:0015128(molecular_function:gluconate transmembrane transporter activity)	GO:0005215;GO:0110165	WP_000263722.1(MULTISPECIES: GntP family permease [Acinetobacter])	sp|P42314|YXJC_BACSU(Uncharacterized transporter YxjC OS=Bacillus subtilis (strain 168) OX=224308 GN=yxjC PE=3 SV=3)	ref_gene
FQU82_RS10335	21	18	21	6	7	8	0.28	0.3	0.28	0.09	0.09	0.1	0.286667	0.0933333	0.443026	-1.17454	0.0219594	0.048908	yes	down	FQU82_RS10335	transporter	NZ_CP045110.1	2110190	2111137	+	COG4313(M:Cell wall/membrane/envelope biogenesis)	COG4313(Sphingosine uptake channel SphA-related outer membrane channel)	CELLULAR PROCESSES AND SIGNALING							PF13557.8(Phenol_MetA_deg:Putative MetA-pathway of phenol degradation); PF07642.13(BBP2:Putative beta-barrel porin-2, OmpL-like. bbp2)			WP_000843225.1(transporter [Acinetobacter baumannii])		ref_gene
FQU82_RS10385	27	32	28	44	61	52	0.57	0.86	0.6	1.06	1.25	1.03	0.676667	1.11333	2.29911	1.20108	8.08492e-05	0.000312484	yes	up	FQU82_RS10385	isochorismatase family protein	NZ_CP045110.1	2119735	2120376	+	COG1535(Q:Secondary metabolites biosynthesis, transport and catabolism)	COG1535(Isochorismate hydrolase)	METABOLISM	K01252	entB	bifunctional isochorismate lyase / aryl carrier protein [EC:3.3.2.1 6.3.2.14]	map01053(Biosynthesis of siderophore group nonribosomal peptides)	Metabolism	Metabolism of terpenoids and polyketides	PF00857.22(Isochorismatase:Isochorismatase family)	GO:0008908(molecular_function:isochorismatase activity)	GO:0003824	WP_000026861.1(isochorismatase family protein [Acinetobacter baumannii])	sp|P0ADI5|ENTB_ECO57(Enterobactin synthase component B OS=Escherichia coli O157:H7 OX=83334 GN=entB PE=3 SV=1)	ref_gene
FQU82_RS10440	454	248	559	1042	1046	1053	29.71	21.06	37.18	76.78	64.69	62.64	29.3167	68.0367	3.17107	1.66497	7.71218e-15	1.01585e-13	yes	up	FQU82_RS10440	hypothetical protein	NZ_CP045110.1	2131109	2131345	+													EEX04844.1(hypothetical protein HMPREF0010_00609 [Acinetobacter baumannii ATCC 19606 = CIP 70.34 = JCM 6841])		ref_gene
FQU82_RS10455	1977	1837	2251	3748	4131	4049	48.2	57.38	56.05	104.77	98.16	92.87	53.8767	98.6	2.50366	1.32404	5.03924e-26	1.40629e-24	yes	up	FQU82_RS10455	hypothetical protein	NZ_CP045110.1	2134100	2134567	+													WP_001136791.1(hypothetical protein [Acinetobacter baumannii])		ref_gene
FQU82_RS10460	152	96	166	413	499	552	6.21	5.05	6.91	19.16	19.55	20.86	6.05667	19.8567	4.50279	2.17082	6.8025e-27	2.01808e-25	yes	up	FQU82_RS10460	hypothetical protein	NZ_CP045110.1	2135379	2135744	+													WP_001127339.1(hypothetical protein [Acinetobacter baumannii])		ref_gene
FQU82_RS10545	9	9	8	31	19	15	0.12	0.16	0.11	0.49	0.26	0.2	0.13	0.316667	3.14237	1.65186	0.000715681	0.00228366	yes	up	FQU82_RS10545	alpha/beta fold hydrolase	NZ_CP045110.1	2159692	2160606	+	COG1506(E:Amino acid transport and metabolism)	COG1506(Dipeptidyl aminopeptidase/acylaminoacyl peptidase)	METABOLISM	K24084	aidA	quorum-quenching protein AidA				PF12146.10(Hydrolase_4:Serine aminopeptidase, S33); PF02129.20(Peptidase_S15:X-Pro dipeptidyl-peptidase (S15 family)); PF05448.14(AXE1:Acetyl xylan esterase (AXE1)); PF00561.22(Abhydrolase_1:alpha/beta hydrolase fold); PF01738.20(DLH:Dienelactone hydrolase family); PF12697.9(Abhydrolase_6:Alpha/beta hydrolase family); PF00326.23(Peptidase_S9:Prolyl oligopeptidase family); PF06500.13(FrsA-like:Est…	GO:0016787(molecular_function:hydrolase activity)	GO:0003824	EEX04823.1(hydrolase, alpha/beta domain protein [Acinetobacter baumannii ATCC 19606 = CIP 70.34 = JCM 6841])	sp|G2JHL6|AIDA_ACIBM(Quorum-quenching protein AidA OS=Acinetobacter baumannii (strain MDR-ZJ06) OX=497978 GN=aidA PE=1 SV=1)	ref_gene
FQU82_RS10740	36	21	29	12	6	14	0.59	0.44	0.49	0.23	0.1	0.22	0.506667	0.183333	0.465894	-1.10192	0.0146353	0.0342531	yes	down	FQU82_RS10740	helix-turn-helix transcriptional regulator	NZ_CP045110.1	2200607	2201395	+	COG2207(K:Transcription)	COG2207(AraC-type DNA-binding domain and AraC-containing proteins)	INFORMATION STORAGE AND PROCESSING							PF12833.9(HTH_18:Helix-turn-helix domain); PF00165.25(HTH_AraC:Bacterial regulatory helix-turn-helix proteins, AraC family); PF02311.21(AraC_binding:AraC-like ligand binding domain)	GO:0003700(molecular_function:transcription factor activity, sequence-specific DNA binding); GO:0043565(molecular_function:sequence-specific DNA binding)	GO:0005488;GO:0140110	WP_001244455.1(helix-turn-helix transcriptional regulator [Acinetobacter baumannii])	sp|P76241|NIMR_ECOLI(HTH-type transcriptional regulator NimR OS=Escherichia coli (strain K12) OX=83333 GN=nimR PE=2 SV=1)	ref_gene
FQU82_RS10880	35	19	28	151	320	304	11.19	7.95	8.83	55.41	98.91	87.26	9.32333	80.5267	12.1443	3.60221	1.38753e-29	4.56915e-28	yes	up	FQU82_RS10880	hypothetical protein	NZ_CP045110.1	2230707	2230567	-													WP_000770268.1(hypothetical protein [Acinetobacter baumannii])		ref_gene
FQU82_RS10960	3040	2748	2821	61	26	30	75.7	87.67	71.74	1.74	0.63	0.7	78.37	1.02333	0.0170413	-5.87482	6.19018e-199	4.07686e-196	yes	down	FQU82_RS10960	TetR/AcrR family transcriptional regulator	NZ_CP045110.1	2251992	2252561	+	COG1309(K:Transcription)	COG1309(DNA-binding protein, AcrR family, includes nucleoid occlusion protein SlmA)	INFORMATION STORAGE AND PROCESSING							PF00440.25(TetR_N:Bacterial regulatory proteins, tetR family); PF16295.7(TetR_C_10:Tetracyclin repressor-like, C-terminal domain)	GO:0003677(molecular_function:DNA binding)	GO:0005488	WP_000113707.1(TetR/AcrR family transcriptional regulator [Acinetobacter baumannii])	sp|P32398|YHGD_BACSU(Uncharacterized HTH-type transcriptional regulator YhgD OS=Bacillus subtilis (strain 168) OX=224308 GN=yhgD PE=4 SV=1)	ref_gene
FQU82_RS10965	7141	7255	7220	142	81	114	85.95	111.32	88.87	1.98	0.96	1.31	95.38	1.41667	0.0195727	-5.67501	0	0	yes	down	FQU82_RS10965	MBL fold metallo-hydrolase	NZ_CP045110.1	2252702	2253721	+	COG2220(G:Carbohydrate transport and metabolism)	COG2220(L-ascorbate lactonase UlaG, metallo-beta-lactamase superfamily)	METABOLISM							PF12706.9(Lactamase_B_2:Beta-lactamase superfamily domain); PF13483.8(Lactamase_B_3:Beta-lactamase superfamily domain); PF00753.29(Lactamase_B:Metallo-beta-lactamase superfamily)	GO:0070290(molecular_function:N-acylphosphatidylethanolamine-specific phospholipase D activity); GO:0008270(molecular_function:zinc ion binding)	GO:0003824;GO:0005488	WP_000155956.1(MBL fold metallo-hydrolase [Acinetobacter baumannii])	sp|P9WKP2|Y906_MYCTO(Uncharacterized protein MT0929 OS=Mycobacterium tuberculosis (strain CDC 1551 / Oshkosh) OX=83331 GN=MT0929 PE=3 SV=1)	ref_gene
FQU82_RS10970	313	369	370	117	83	109	8.1	12.24	9.78	3.47	2.09	2.65	10.04	2.73667	0.370059	-1.43417	1.02073e-18	1.82677e-17	yes	down	FQU82_RS10970	Rrf2 family transcriptional regulator	NZ_CP045110.1	2253920	2254468	+	COG1959(K:Transcription)	COG1959(DNA-binding transcriptional regulator, IscR family)	INFORMATION STORAGE AND PROCESSING							PF02082.22(Rrf2:Iron-dependent Transcriptional regulator); PF12802.9(MarR_2:MarR family); PF01047.24(MarR:MarR family)			WP_000323486.1(MULTISPECIES: Rrf2 family transcriptional regulator [Acinetobacter])	sp|P33395|RRF2_DESVH(Protein rrf2 OS=Desulfovibrio vulgaris (strain ATCC 29579 / DSM 644 / NCIMB 8303 / VKM B-1760 / Hildenborough) OX=882 GN=rrf2 PE=4 SV=1)	ref_gene
FQU82_RS10975	161	125	161	58	41	47	1.58	1.56	1.62	0.66	0.4	0.44	1.58667	0.5	0.411565	-1.28081	7.11941e-09	4.84385e-08	yes	down	FQU82_RS10975	FAD-dependent oxidoreductase	NZ_CP045110.1	2254627	2255832	+	COG1252(C:Energy production and conversion)	COG1252(NADH dehydrogenase, FAD-containing subunit)	METABOLISM	K03885	ndh	NADH:ubiquinone reductase (H+-translocating) [EC:7.1.1.2]	map00190(Oxidative phosphorylation)	Metabolism	Energy metabolism	PF07992.16(Pyr_redox_2:Pyridine nucleotide-disulphide oxidoreductase); PF00070.29(Pyr_redox:Pyridine nucleotide-disulphide oxidoreductase)	GO:0016491(molecular_function:oxidoreductase activity)	GO:0003824	WP_000044144.1(FAD-dependent oxidoreductase [Acinetobacter baumannii])	sp|P9WJJ0|Y1812_MYCTO(NADH dehydrogenase-like protein MT1860 OS=Mycobacterium tuberculosis (strain CDC 1551 / Oshkosh) OX=83331 GN=MT1860 PE=2 SV=1)	ref_gene
FQU82_RS11095	17	19	17	5	7	4	0.17	0.24	0.17	0.06	0.07	0.04	0.193333	0.0566667	0.383617	-1.38226	0.0153137	0.0356131	yes	down	FQU82_RS11095	hypothetical protein	NZ_CP045110.1	2283220	2282003	-													WP_000792902.1(hypothetical protein [Acinetobacter baumannii])		ref_gene
FQU82_RS11110	420	297	384	165	80	110	5.34	4.81	4.99	2.42	1	1.33	5.04667	1.58333	0.402608	-1.31255	5.40169e-10	4.17553e-09	yes	down	FQU82_RS11110	flavin reductase family protein	NZ_CP045110.1	2287955	2286999	-	COG1853(C:Energy production and conversion)	COG1853(FMN reductase RutF, DIM6/NTAB family)	METABOLISM	K23470		4-hydroxyphenylacetate 3-hydroxylase, reductase component [EC:1.5.1.36]	map00740(Riboflavin metabolism); map00350(Tyrosine metabolism)	Metabolism;Metabolism	Metabolism of cofactors and vitamins;Amino acid metabolism	PF01613.20(Flavin_Reduct:Flavin reductase like domain)			WP_001983767.1(MULTISPECIES: flavin reductase family protein [Acinetobacter])	sp|Q6Q271|HPAHR_ACIBA(p-hydroxyphenylacetate 3-hydroxylase, reductase component OS=Acinetobacter baumannii OX=470 GN=C1-hpah PE=1 SV=1)	ref_gene
FQU82_RS11115	266	206	216	89	71	59	3.44	3.4	2.86	1.33	0.91	0.73	3.23333	0.99	0.401381	-1.31695	1.74813e-10	1.44638e-09	yes	down	FQU82_RS11115	PDR/VanB family oxidoreductase	NZ_CP045110.1	2288954	2288001	-	COG0633(C:Energy production and conversion)	COG0633(Ferredoxin)	METABOLISM							PF00111.29(Fer2:2Fe-2S iron-sulfur cluster binding domain); PF00970.26(FAD_binding_6:Oxidoreductase FAD-binding domain); PF00175.23(NAD_binding_1:Oxidoreductase NAD-binding domain)	GO:0004497(molecular_function:monooxygenase activity); GO:0032259(biological_process:methylation); GO:0051537(molecular_function:2 iron, 2 sulfur cluster binding); GO:0008168(molecular_function:methyltransferase activity); GO:0046872(molecular_function:metal ion binding); GO:0009055(molecular_function:electron carrier activity)	GO:0003824;GO:0005488;GO:0008152	WP_000210290.1(MULTISPECIES: PDR/VanB family oxidoreductase [Acinetobacter])	sp|O05617|VANB_PSEUH(Vanillate O-demethylase oxidoreductase OS=Pseudomonas sp. (strain HR199 / DSM 7063) OX=86003 GN=vanB PE=3 SV=1)	ref_gene
FQU82_RS11120	340	288	309	104	74	76	5.7	6.17	5.29	2.01	1.22	1.21	5.72	1.48	0.341284	-1.55096	3.61075e-18	6.22524e-17	yes	down	FQU82_RS11120	SDR family oxidoreductase	NZ_CP045110.1	2289726	2288989	-	COG1028(I:Lipid transport and metabolism)	COG1028(NAD(P)-dependent dehydrogenase, short-chain alcohol dehydrogenase family)	METABOLISM	K00059	fabG	3-oxoacyl-[acyl-carrier protein] reductase [EC:1.1.1.100]	map00780(Biotin metabolism); map00061(Fatty acid biosynthesis); map00333(Prodigiosin biosynthesis)	Metabolism;Metabolism;Metabolism	Metabolism of cofactors and vitamins;Lipid metabolism;Biosynthesis of other secondary metabolites	PF13561.8(adh_short_C2:Enoyl-(Acyl carrier protein) reductase); PF00106.27(adh_short:short chain dehydrogenase); PF08659.12(KR:KR domain); PF01370.23(Epimerase:NAD dependent epimerase/dehydratase family)	GO:0004316(molecular_function:3-oxoacyl-[acyl-carrier-protein] reductase (NADPH) activity); GO:0102132(molecular_function:3-oxo-pimeloyl-[acp] methyl ester reductase activity); GO:0102131(molecular_function:3-oxo-glutaryl-[acp] methyl ester reductase activity); GO:0016491(molecular_function:oxidoreductase activity)	GO:0003824	EEX04707.1(oxidoreductase, short chain dehydrogenase/reductase family protein [Acinetobacter baumannii ATCC 19606 = CIP 70.34 = JCM 6841])	sp|Q5HPW0|FABG_STAEQ(3-oxoacyl-[acyl-carrier-protein] reductase FabG OS=Staphylococcus epidermidis (strain ATCC 35984 / RP62A) OX=176279 GN=fabG PE=3 SV=1)	ref_gene
FQU82_RS11125	177	172	167	57	28	45	5.34	6.66	5.14	1.96	0.82	1.27	5.71333	1.35	0.315645	-1.66362	1.69474e-13	1.99314e-12	yes	down	FQU82_RS11125	aromatic-ring-hydroxylating dioxygenase subunit beta	NZ_CP045110.1	2290222	2289737	-	COG5517(Q:Secondary metabolites biosynthesis, transport and catabolism)	COG5517(3-phenylpropionate/cinnamic acid dioxygenase, small subunit)	METABOLISM							PF00866.20(Ring_hydroxyl_B:Ring hydroxylating beta subunit)	GO:0019439(biological_process:aromatic compound catabolic process); GO:0018626(molecular_function:2-chlorobenzoate 1,2-dioxygenase activity); GO:0051213(molecular_function:dioxygenase activity)	GO:0009987;GO:0003824;GO:0008152	WP_001056936.1(MULTISPECIES: aromatic-ring-hydroxylating dioxygenase subunit beta [Acinetobacter])	sp|Q51602|CBDB_BURCE(2-halobenzoate 1,2-dioxygenase small subunit OS=Burkholderia cepacia OX=292 GN=cbdB PE=1 SV=3)	ref_gene
FQU82_RS11130	468	465	490	168	109	152	4.24	5.37	4.54	1.77	0.98	1.32	4.71667	1.35667	0.378902	-1.4001	5.22875e-21	1.08291e-19	yes	down	FQU82_RS11130	aromatic ring-hydroxylating dioxygenase subunit alpha	NZ_CP045110.1	2291510	2290233	-	COG4638(P:Inorganic ion transport and metabolism); COG4638(R:General function prediction only)	COG4638(Phenylpropionate dioxygenase or related ring-hydroxylating dioxygenase, large terminal subunit); COG4638(Phenylpropionate dioxygenase or related ring-hydroxylating dioxygenase, large terminal subunit)	METABOLISM;POORLY CHARACTERIZED							PF00355.28(Rieske:Rieske [2Fe-2S] domain); PF00848.21(Ring_hydroxyl_A:Ring hydroxylating alpha subunit (catalytic domain))	GO:0018618(molecular_function:anthranilate 1,2-dioxygenase (deaminating, decarboxylating) activity); GO:0051213(molecular_function:dioxygenase activity); GO:0051537(molecular_function:2 iron, 2 sulfur cluster binding); GO:0044237(biological_process:cellular metabolic process); GO:0005506(molecular_function:iron ion binding); GO:0016491(molecular_function:oxidoreductase activity)	GO:0003824;GO:0005488;GO:0008152;GO:0009987	WP_001084470.1(MULTISPECIES: aromatic ring-hydroxylating dioxygenase subunit alpha [Acinetobacter])	sp|P07769|BENA_ACIAD(Benzoate 1,2-dioxygenase subunit alpha OS=Acinetobacter baylyi (strain ATCC 33305 / BD413 / ADP1) OX=62977 GN=benA PE=3 SV=2)	ref_gene
FQU82_RS11135	46	48	40	20	12	6	1.25	1.68	1.11	0.62	0.32	0.15	1.34667	0.363333	0.35673	-1.48709	0.000220216	0.000790809	yes	down	FQU82_RS11135	nuclear transport factor 2 family protein	NZ_CP045110.1	2292067	2291540	-	COG4319(R:General function prediction only)	COG4319(Ketosteroid isomerase homolog YybH)	POORLY CHARACTERIZED							PF13577.8(SnoaL_4:SnoaL-like domain)			WP_000130500.1(MULTISPECIES: nuclear transport factor 2 family protein [Acinetobacter])		ref_gene
FQU82_RS11140	96	86	90	38	28	34	4.62	5.35	4.42	2.07	1.29	1.51	4.79667	1.62333	0.4631	-1.1106	1.09509e-05	4.99462e-05	yes	down	FQU82_RS11140	hypothetical protein	NZ_CP045110.1	2292437	2292078	-													WP_000387550.1(MULTISPECIES: hypothetical protein [Acinetobacter])		ref_gene
FQU82_RS11145	491	483	490	186	169	188	4.86	6.09	4.96	2.13	1.66	1.78	5.30333	1.85667	0.468585	-1.09362	3.52472e-16	5.22833e-15	yes	down	FQU82_RS11145	acyl-CoA dehydrogenase family protein	NZ_CP045110.1	2293614	2292466	-	COG1960(I:Lipid transport and metabolism)	COG1960(Acyl-CoA dehydrogenase related to the alkylation response protein AidB)	METABOLISM	K22027	iacA	indole-3-acetate monooxygenase [EC:1.14.13.235]				PF08028.13(Acyl-CoA_dh_2:Acyl-CoA dehydrogenase, C-terminal domain); PF00441.26(Acyl-CoA_dh_1:Acyl-CoA dehydrogenase, C-terminal domain); PF02771.18(Acyl-CoA_dh_N:Acyl-CoA dehydrogenase, N-terminal domain)	GO:0016627(molecular_function:oxidoreductase activity, acting on the CH-CH group of donors); GO:0036383(molecular_function:3-hydroxy-9,10-secoandrosta-1,3,5(10)-triene-9,17-dione monooxygenase activity); GO:0050660(molecular_function:flavin adenine dinucleotide binding)	GO:0003824;GO:0005488	ARN30659.1(acyl-CoA dehydrogenase [Acinetobacter baumannii])	sp|O69349|PIGM_RHOER(Pigment production hydroxylase OS=Rhodococcus erythropolis OX=1833 PE=4 SV=1)	ref_gene
FQU82_RS11215	158	138	180	308	279	283	5.09	5.71	5.91	11.31	8.68	8.5	5.57	9.49667	2.31442	1.21065	4.85283e-15	6.46979e-14	yes	up	FQU82_RS11215	DUF6438 domain-containing protein	NZ_CP045110.1	2306644	2306177	-										PF20033.1(DUF6438:Domain of unknown function (DUF6438))			EEX04687.1(hypothetical protein HMPREF0010_00452 [Acinetobacter baumannii ATCC 19606 = CIP 70.34 = JCM 6841])		ref_gene
FQU82_RS11365	26628	25234	26397	10981	9061	10476	131.19	158.04	133.1	62.9	44.5	49.69	140.777	52.3633	0.491723	-1.02408	1.5749e-31	5.69905e-30	yes	down	clpA	ATP-dependent Clp protease ATP-binding subunit ClpA	NZ_CP045110.1	2340149	2337873	-	COG0542(O:Posttranslational modification, protein turnover, chaperones)	COG0542(ATP-dependent Clp protease, ATP-binding subunit ClpA)	CELLULAR PROCESSES AND SIGNALING	K03694	clpA	ATP-dependent Clp protease ATP-binding subunit ClpA				PF07724.16(AAA_2:AAA domain (Cdc48 subfamily)); PF17871.3(AAA_lid_9:AAA lid domain); PF00004.31(AAA:ATPase family associated with various cellular activities (AAA)); PF10431.11(ClpB_D2-small:C-terminal, D2-small domain, of ClpB protein); PF07728.16(AAA_5:AAA domain (dynein-related subfamily)); PF02861.22(Clp_N:Clp amino terminal domain, pathogenicity island component); PF13191.8(AAA_16:AAA ATPase…	GO:0043335(biological_process:protein unfolding); GO:0008233(molecular_function:peptidase activity); GO:0016887(molecular_function:ATPase activity); GO:0005524(molecular_function:ATP binding)	GO:0005488;GO:0009987;GO:0003824	WP_000952702.1(MULTISPECIES: ATP-dependent Clp protease ATP-binding subunit ClpA [Acinetobacter])	sp|P0ABI1|CLPA_ECO57(ATP-dependent Clp protease ATP-binding subunit ClpA OS=Escherichia coli O157:H7 OX=83334 GN=clpA PE=3 SV=1)	ref_gene
FQU82_RS11440	22	19	22	43	38	36	0.48	0.53	0.49	1.07	0.8	0.73	0.5	0.866667	2.34844	1.2317	0.000196887	0.000712472	yes	up	FQU82_RS11440	DUF1449 family protein	NZ_CP045110.1	2357417	2358025	+										PF07290.13(DUF1449:Protein of unknown function (DUF1449))	GO:0016021(cellular_component:integral component of membrane)	GO:0110165	WP_000753032.1(DUF1449 family protein [Acinetobacter baumannii])		ref_gene
FQU82_RS11445	140	124	140	1666	1182	1349	19.76	22.92	19.88	264.1	156.45	169.93	20.8533	196.827	13.0654	3.70768	6.13738e-153	2.5263e-150	yes	up	FQU82_RS11445	hypothetical protein	NZ_CP045110.1	2358408	2358602	+											GO:0016021(cellular_component:integral component of membrane)	GO:0110165	EGJ62166.1(hypothetical protein HMPREF0021_00199 [Acinetobacter baumannii 6013150])		ref_gene
FQU82_RS11450	2523	2975	2732	12382	10508	12540	18.42	27.63	20.41	104.91	76.25	87.88	22.1533	89.68	5.432	2.44148	1.01667e-129	2.7899e-127	yes	up	FQU82_RS11450	cytochrome ubiquinol oxidase subunit I	NZ_CP045110.1	2358602	2360188	+	COG1271(C:Energy production and conversion)	COG1271(Cytochrome bd-type quinol oxidase, subunit 1)	METABOLISM	K00425	cydA	cytochrome bd ubiquinol oxidase subunit I [EC:7.1.1.7]	map00190(Oxidative phosphorylation); map02020(Two-component system)	Metabolism;Environmental Information Processing	Energy metabolism;Signal transduction	PF01654.19(Cyt_bd_oxida_I:Cytochrome bd terminal oxidase subunit I)	GO:0016021(cellular_component:integral component of membrane); GO:0019646(biological_process:aerobic electron transport chain); GO:0070069(cellular_component:cytochrome complex); GO:0005886(cellular_component:plasma membrane); GO:0046872(molecular_function:metal ion binding); GO:0009055(molecular_function:electron carrier activity)	GO:0005488;GO:0110165;GO:0009987;GO:0003824;GO:0008152;GO:0032991	WP_000622648.1(cytochrome ubiquinol oxidase subunit I [Acinetobacter baumannii])	sp|Q09049|CYDA_AZOVI(Cytochrome bd ubiquinol oxidase subunit 1 OS=Azotobacter vinelandii OX=354 GN=cydA PE=1 SV=1)	ref_gene
FQU82_RS11455	1649	2190	1871	6559	5471	6944	17.36	29.37	20.15	79.95	57.04	69.9	22.2933	68.9633	4.18943	2.06675	2.21713e-62	2.6075e-60	yes	up	cydB	cytochrome d ubiquinol oxidase subunit II	NZ_CP045110.1	2360185	2361330	+	COG1294(C:Energy production and conversion)	COG1294(Cytochrome bd-type quinol oxidase, subunit 2)	METABOLISM	K00426	cydB	cytochrome bd ubiquinol oxidase subunit II [EC:7.1.1.7]	map00190(Oxidative phosphorylation); map02020(Two-component system)	Metabolism;Environmental Information Processing	Energy metabolism;Signal transduction	PF02322.17(Cyt_bd_oxida_II:Cytochrome bd terminal oxidase subunit II)	GO:0016021(cellular_component:integral component of membrane); GO:0005886(cellular_component:plasma membrane); GO:0016491(molecular_function:oxidoreductase activity)	GO:0003824;GO:0110165	WP_000575167.1(cytochrome d ubiquinol oxidase subunit II [Acinetobacter baumannii])	sp|P0ABK4|CYDB_ECO57(Cytochrome bd-I ubiquinol oxidase subunit 2 OS=Escherichia coli O157:H7 OX=83334 GN=cydB PE=3 SV=1)	ref_gene
FQU82_RS11460	7	11	5	23	15	33	8.39	16.92	5.68	30.84	16.96	33.61	10.33	27.1367	3.86065	1.94885	0.000113845	0.000428938	yes	up	cydX	cytochrome bd-I oxidase subunit CydX	NZ_CP045110.1	2361344	2361445	+	COG4890(S:Function unknown)	COG4890(Predicted outer membrane lipoprotein)	POORLY CHARACTERIZED	K00424	cydX	cytochrome bd-I ubiquinol oxidase subunit X [EC:7.1.1.7]	map00190(Oxidative phosphorylation); map02020(Two-component system)	Metabolism;Environmental Information Processing	Energy metabolism;Signal transduction	PF08173.13(YbgT_YccB:Membrane bound YbgT-like protein)	GO:0016491(molecular_function:oxidoreductase activity)	GO:0003824	EPR88064.1(hypothetical protein L313_2968 [Acinetobacter haemolyticus CIP 64.3 = MTCC 9819])	sp|P56100|CYDX_ECOLI(Cytochrome bd-I ubiquinol oxidase subunit X OS=Escherichia coli (strain K12) OX=83333 GN=cydX PE=1 SV=1)	ref_gene
FQU82_RS11465	252	334	303	847	599	670	15.75	27.07	19.25	59.64	35.42	38.13	20.69	44.3967	2.99589	1.58298	1.89244e-27	5.82413e-26	yes	up	FQU82_RS11465	cyd operon YbgE family protein	NZ_CP045110.1	2361446	2361745	+	COG3790(S:Function unknown)	COG3790(Predicted membrane protein, encoded in cydAB operon)	POORLY CHARACTERIZED							PF09600.12(Cyd_oper_YbgE:Cyd operon protein YbgE (Cyd_oper_YbgE))	GO:0016021(cellular_component:integral component of membrane)	GO:0110165	WP_086221468.1(MULTISPECIES: cyd operon YbgE family protein [Acinetobacter])		ref_gene
FQU82_RS11505	558	537	729	1113	1128	1005	18.88	23.36	25.17	42.92	36.84	31.67	22.47	37.1433	2.26609	1.1802	2.18225e-16	3.2964e-15	yes	up	FQU82_RS11505	CBS domain-containing protein	NZ_CP045110.1	2366685	2367116	+	COG0517(T:Signal transduction mechanisms)	COG0517(CBS domain)	CELLULAR PROCESSES AND SIGNALING							PF00571.30(CBS:CBS domain)	GO:0016301(molecular_function:kinase activity); GO:0003938(molecular_function:IMP dehydrogenase activity)	GO:0003824	WP_000156920.1(MULTISPECIES: CBS domain-containing protein [Acinetobacter])	sp|Q9LEV3|CBSX3_ARATH(CBS domain-containing protein CBSX3, mitochondrial OS=Arabidopsis thaliana OX=3702 GN=CBSX3 PE=1 SV=1)	ref_gene
FQU82_RS11585	449	262	410	714	582	721	49.26	37.56	45.45	87.81	59.78	70.83	44.09	72.8067	2.26758	1.18115	3.10203e-11	2.82963e-10	yes	up	FQU82_RS11585	hypothetical protein	NZ_CP045110.1	2383152	2383367	+													WP_096878031.1(hypothetical protein [Acinetobacter baumannii])		ref_gene
FQU82_RS11605	580	493	647	1584	1669	1527	12.14	13.2	13.84	38.11	34.19	30.19	13.06	34.1633	3.53619	1.82219	3.72455e-40	2.11465e-38	yes	up	FQU82_RS11605	SOS response-associated peptidase family protein	NZ_CP045110.1	2388488	2389117	+	COG2135(L:Replication, recombination and repair)	COG2135(ssDNA abasic site-binding protein YedK/HMCES, SRAP family)	INFORMATION STORAGE AND PROCESSING							PF02586.16(SRAP:SOS response associated peptidase (SRAP))	GO:0006974(biological_process:cellular response to DNA damage stimulus); GO:0018142(biological_process:protein-DNA covalent cross-linking); GO:0008233(molecular_function:peptidase activity); GO:0003697(molecular_function:single-stranded DNA binding)	GO:0005488;GO:0009987;GO:0003824;GO:0008152;GO:0050896	WP_000332533.1(MULTISPECIES: SOS response-associated peptidase family protein [Acinetobacter])	sp|O34906|YOAM_BACSU(Abasic site processing protein YoaM OS=Bacillus subtilis (strain 168) OX=224308 GN=yoaM PE=3 SV=1)	ref_gene
FQU82_RS11665	2511	2369	2611	4536	3731	4716	89.83	109.04	95.29	184.76	128.61	156.82	98.0533	156.73	2.18483	1.12752	5.63084e-31	1.95183e-29	yes	up	FQU82_RS11665	RNA-binding protein	NZ_CP045110.1	2399900	2400340	+	COG1188(J:Translation, ribosomal structure and biogenesis)	COG1188(Ribosomal 50S subunit-recycling heat shock protein, contains S4 domain)	INFORMATION STORAGE AND PROCESSING	K04762	hslR	ribosome-associated heat shock protein Hsp15				PF01479.27(S4:S4 domain)	GO:0003727(molecular_function:single-stranded RNA binding); GO:0043023(molecular_function:ribosomal large subunit binding); GO:0004812(molecular_function:aminoacyl-tRNA ligase activity); GO:0034605(biological_process:cellular response to heat); GO:0003677(molecular_function:DNA binding)	GO:0005488;GO:0009987;GO:0003824;GO:0050896	WP_000040959.1(MULTISPECIES: RNA-binding protein [Acinetobacter])	sp|P44754|HSLR_HAEIN(Heat shock protein 15 homolog OS=Haemophilus influenzae (strain ATCC 51907 / DSM 11121 / KW20 / Rd) OX=71421 GN=hslR PE=3 SV=1)	ref_gene
FQU82_RS11685	307	272	319	454	506	636	4.07	4.6	4.32	6.95	6.62	8.03	4.33	7.2	2.25342	1.17211	2.26134e-13	2.63131e-12	yes	up	FQU82_RS11685	tetratricopeptide repeat protein	NZ_CP045110.1	2402499	2403383	+	COG1729(D:Cell cycle control, cell division, chromosome partitioning)	COG1729(Cell division protein CpoB, coordinates peptidoglycan biosynthesis and outer membrane constriction)	CELLULAR PROCESSES AND SIGNALING							PF16331.7(TolA_bind_tri:TolA binding protein trimerisation); PF13174.8(TPR_6:Tetratricopeptide repeat)	GO:0070206(biological_process:protein trimerization)	GO:0009987	WP_001178075.1(tetratricopeptide repeat protein [Acinetobacter baumannii])		ref_gene
FQU82_RS11690	9913	8506	9567	1901	1866	1992	157.13	172.14	155.02	34.75	29.11	30	161.43	31.2867	0.2606	-1.94009	4.7276e-69	5.98769e-67	yes	down	lpxA	acyl-ACP--UDP-N-acetylglucosamine O-acyltransferase	NZ_CP045110.1	2404228	2403440	-	COG1043(M:Cell wall/membrane/envelope biogenesis)	COG1043(Acyl-[acyl carrier protein]--UDP-N-acetylglucosamine O-acyltransferase)	CELLULAR PROCESSES AND SIGNALING	K00677	lpxA	UDP-N-acetylglucosamine acyltransferase [EC:2.3.1.129]	map00540(Lipopolysaccharide biosynthesis); map01503(Cationic antimicrobial peptide (CAMP) resistance)	Metabolism;Human Diseases	Glycan biosynthesis and metabolism;Drug resistance: antimicrobial	PF00132.26(Hexapep:Bacterial transferase hexapeptide (six repeats)); PF13720.8(Acetyltransf_11:Udp N-acetylglucosamine O-acyltransferase; Domain 2)	GO:0005737(cellular_component:cytoplasm); GO:0008780(molecular_function:acyl-[acyl-carrier-protein]-UDP-N-acetylglucosamine O-acyltransferase activity); GO:0009245(biological_process:lipid A biosynthetic process)	GO:0110165;GO:0009987;GO:0003824;GO:0008152	WP_031976200.1(acyl-ACP--UDP-N-acetylglucosamine O-acyltransferase [Acinetobacter baumannii])	sp|A5WGE2|LPXA_PSYWF(Acyl-[acyl-carrier-protein]--UDP-N-acetylglucosamine O-acyltransferase OS=Psychrobacter sp. (strain PRwf-1) OX=349106 GN=lpxA PE=3 SV=1)	ref_gene
FQU82_RS11695	4236	4227	4367	756	754	845	131.56	168.62	138.43	26.8	22.67	24.51	146.203	24.66	0.232417	-2.10521	8.14289e-88	1.4897e-85	yes	down	fabZ	3-hydroxyacyl-ACP dehydratase FabZ	NZ_CP045110.1	2404710	2404225	-	COG0764(I:Lipid transport and metabolism)	COG0764(3-hydroxymyristoyl/3-hydroxydecanoyl-(acyl carrier protein) dehydratase)	METABOLISM	K02372	fabZ	3-hydroxyacyl-[acyl-carrier-protein] dehydratase [EC:4.2.1.59]	map00780(Biotin metabolism); map00061(Fatty acid biosynthesis)	Metabolism;Metabolism	Metabolism of cofactors and vitamins;Lipid metabolism	PF07977.15(FabA:FabA-like domain)	GO:0006633(biological_process:fatty acid biosynthetic process); GO:0047451(molecular_function:3-hydroxyoctanoyl-[acyl-carrier-protein] dehydratase activity); GO:0008693(molecular_function:3-hydroxydecanoyl-[acyl-carrier-protein] dehydratase activity); GO:0008659(molecular_function:(3R)-hydroxymyristoyl-[acyl-carrier-protein] dehydratase activity); GO:0009245(biological_process:lipid A biosyntheti…	GO:0110165;GO:0009987;GO:0003824;GO:0008152	WP_000140523.1(MULTISPECIES: 3-hydroxyacyl-ACP dehydratase FabZ [Acinetobacter])	sp|A3M649|FABZ_ACIBT(3-hydroxyacyl-[acyl-carrier-protein] dehydratase FabZ OS=Acinetobacter baumannii (strain ATCC 17978 / CIP 53.77 / LMG 1025 / NCDC KC755 / 5377) OX=400667 GN=fabZ PE=3 SV=1)	ref_gene
FQU82_RS11740	201	271	268	432	359	438	3.59	6.19	4.9	8.89	6.3	7.42	4.89333	7.53667	2.09777	1.06886	2.82645e-13	3.26579e-12	yes	up	pyrH	UMP kinase	NZ_CP045110.1	2414404	2413676	-	COG0528(F:Nucleotide transport and metabolism)	COG0528(Uridylate kinase)	METABOLISM	K09903	pyrH	uridylate kinase [EC:2.7.4.22]	map00240(Pyrimidine metabolism)	Metabolism	Nucleotide metabolism	PF00696.30(AA_kinase:Amino acid kinase family)	GO:0033862(molecular_function:UMP kinase activity); GO:0005737(cellular_component:cytoplasm); GO:0044210(biological_process:'de novo' CTP biosynthetic process); GO:0005524(molecular_function:ATP binding); GO:0016301(molecular_function:kinase activity)	GO:0110165;GO:0003824;GO:0008152;GO:0009987;GO:0005488	WP_000852257.1(MULTISPECIES: UMP kinase [Acinetobacter])	sp|A3M658|PYRH_ACIBT(Uridylate kinase OS=Acinetobacter baumannii (strain ATCC 17978 / CIP 53.77 / LMG 1025 / NCDC KC755 / 5377) OX=400667 GN=pyrH PE=3 SV=2)	ref_gene
FQU82_RS11745	424	619	545	1097	828	1157	3.55	6.6	4.67	10.65	6.88	9.29	4.94	8.94	2.44264	1.28844	9.70558e-18	1.63064e-16	yes	up	rimO	30S ribosomal protein S12 methylthiotransferase RimO	NZ_CP045110.1	2415799	2414456	-	COG0621(J:Translation, ribosomal structure and biogenesis)	COG0621(tRNA A37 methylthiotransferase MiaB)	INFORMATION STORAGE AND PROCESSING	K14441	rimO	ribosomal protein S12 methylthiotransferase [EC:2.8.4.4]				PF04055.23(Radical_SAM:Radical SAM superfamily); PF18693.3(TRAM_2:TRAM domain); PF00919.22(UPF0004:Uncharacterized protein family UPF0004)	GO:0005737(cellular_component:cytoplasm); GO:0046872(molecular_function:metal ion binding); GO:0051539(molecular_function:4 iron, 4 sulfur cluster binding); GO:0018339(biological_process:peptidyl-L-beta-methylthioaspartic acid biosynthetic process from peptidyl-aspartic acid); GO:0103039(molecular_function:protein methylthiotransferase activity); GO:0006400(biological_process:tRNA modification); …	GO:0005488;GO:0110165;GO:0009987;GO:0003824;GO:0008152	WP_000856682.1(30S ribosomal protein S12 methylthiotransferase RimO [Acinetobacter baumannii])	sp|B2I330|RIMO_ACIBC(Ribosomal protein S12 methylthiotransferase RimO OS=Acinetobacter baumannii (strain ACICU) OX=405416 GN=rimO PE=3 SV=1)	ref_gene
FQU82_RS11795	40	32	39	77	54	56	1.19	1.22	1.18	2.62	1.56	1.56	1.19667	1.91333	2.12174	1.08524	5.93065e-05	0.000235013	yes	up	FQU82_RS11795	hypothetical protein	NZ_CP045110.1	2424830	2424339	-													WP_000949168.1(hypothetical protein [Acinetobacter baumannii])		ref_gene
FQU82_RS11805	400	239	396	554	574	717	17.76	13.69	17.92	27.89	24.38	29.36	16.4567	27.21	2.25867	1.17547	7.59331e-10	5.77477e-09	yes	up	FQU82_RS11805	hypothetical protein	NZ_CP045110.1	2425784	2426080	+													WP_000701849.1(MULTISPECIES: hypothetical protein [Acinetobacter])		ref_gene
FQU82_RS11905	4	4	2	42	46	32	0.19	0.25	0.1	2.28	2.11	1.41	0.18	1.93333	15.2491	3.93066	3.00872e-12	3.08652e-11	yes	up	FQU82_RS11905	hypothetical protein	NZ_CP045110.1	2447852	2447511	-													WP_000114563.1(hypothetical protein [Acinetobacter baumannii])		ref_gene
FQU82_RS11910	4	3	3	22	20	19	0.09	0.09	0.07	0.6	0.46	0.42	0.0833333	0.493333	7.7125	2.9472	1.5401e-06	7.92427e-06	yes	up	FQU82_RS11910	ANTAR domain-containing protein	NZ_CP045110.1	2448237	2448827	+	COG3707(T:Signal transduction mechanisms); COG3707(K:Transcription)	COG3707(Two-component response regulator, AmiR/NasT family, consists of REC and RNA-binding antiterminator (ANTAR) domains); COG3707(Two-component response regulator, AmiR/NasT family, consists of REC and RNA-binding antiterminator (ANTAR) domains)	CELLULAR PROCESSES AND SIGNALING;INFORMATION STORAGE AND PROCESSING	K07183	nasT	two-component system, response regulator / RNA-binding antiterminator				PF03861.16(ANTAR:ANTAR domain); PF00072.26(Response_reg:Response regulator receiver domain)	GO:0000160(biological_process:phosphorelay signal transduction system); GO:0016301(molecular_function:kinase activity); GO:0003723(molecular_function:RNA binding)	GO:0005488;GO:0009987;GO:0003824;GO:0065007	WP_001125253.1(MULTISPECIES: ANTAR domain-containing protein [Acinetobacter])	sp|P9WGM2|PDTAR_MYCTO(Probable transcriptional regulatory protein PdtaR OS=Mycobacterium tuberculosis (strain CDC 1551 / Oshkosh) OX=83331 GN=pdtaR PE=3 SV=1)	ref_gene
FQU82_RS11975	535	648	628	263	194	259	6.38	9.85	7.66	3.63	2.29	2.95	7.96333	2.95667	0.497898	-1.00608	3.21218e-13	3.6985e-12	yes	down	FQU82_RS11975	alpha/beta hydrolase	NZ_CP045110.1	2462790	2461762	-	COG2267(I:Lipid transport and metabolism)	COG2267(Lysophospholipase, alpha-beta hydrolase superfamily)	METABOLISM							PF12146.10(Hydrolase_4:Serine aminopeptidase, S33); PF00561.22(Abhydrolase_1:alpha/beta hydrolase fold); PF12697.9(Abhydrolase_6:Alpha/beta hydrolase family)	GO:0016787(molecular_function:hydrolase activity); GO:0070205(molecular_function:2-succinyl-6-hydroxy-2,4-cyclohexadiene-1-carboxylate synthase activity)	GO:0003824	WP_001290023.1(MULTISPECIES: alpha/beta hydrolase [Acinetobacter])	sp|Q55EQ3|Y9086_DICDI(Uncharacterized abhydrolase domain-containing protein DDB_G0269086 OS=Dictyostelium discoideum OX=44689 GN=DDB_G0269086 PE=1 SV=2)	ref_gene
FQU82_RS12030	162	174	191	274	278	282	2.92	4.01	3.52	5.69	4.92	4.82	3.48333	5.14333	2.00743	1.00535	3.06806e-11	2.80643e-10	yes	up	FQU82_RS12030	TetR family transcriptional regulator	NZ_CP045110.1	2475330	2475908	+	COG3226(K:Transcription)	COG3226(DNA-binding transcriptional regulator YbjK)	INFORMATION STORAGE AND PROCESSING							PF00440.25(TetR_N:Bacterial regulatory proteins, tetR family)	GO:0003677(molecular_function:DNA binding)	GO:0005488	WP_000323804.1(TetR family transcriptional regulator [Acinetobacter baumannii])		ref_gene
FQU82_RS12055	707	472	561	1220	1788	1699	24.08	20.67	19.49	47.35	58.76	53.87	21.4133	53.3267	3.45332	1.78799	1.97048e-19	3.64539e-18	yes	up	aceI	chlorhexidine efflux PACE transporter AceI	NZ_CP045110.1	2481913	2481479	-	COG4125(S:Function unknown)	COG4125(Uncharacterized membrane protein)	POORLY CHARACTERIZED							PF05232.14(BTP:Chlorhexidine efflux transporter)	GO:0016021(cellular_component:integral component of membrane)	GO:0110165	AGQ06960.1(putative membrane protein [Acinetobacter baumannii BJAB0715])		ref_gene
FQU82_RS12125	11	16	10	72	42	49	0.41	0.78	0.38	3.09	1.52	1.71	0.523333	2.10667	5.52183	2.46515	2.14351e-11	2.01673e-10	yes	up	FQU82_RS12125	hypothetical protein	NZ_CP045110.1	2495106	2494681	-	COG4991(S:Function unknown)	COG4991(Uncharacterized conserved protein YraI)	POORLY CHARACTERIZED										WP_000720291.1(MULTISPECIES: hypothetical protein [Acinetobacter])	sp|P76002|PLIG_ECOLI(Inhibitor of g-type lysozyme OS=Escherichia coli (strain K12) OX=83333 GN=pliG PE=1 SV=1)	ref_gene
FQU82_RS12130	1407	962	1179	5720	8630	7061	129.24	115.21	109.69	589.31	743.49	583.23	118.047	638.677	7.7304	2.95054	1.98859e-51	1.48828e-49	yes	up	FQU82_RS12130	hypothetical protein	NZ_CP045110.1	2495659	2495528	-													WP_000161254.1(MULTISPECIES: hypothetical protein [Acinetobacter])		ref_gene
FQU82_RS12160	546	425	491	1987	1925	2421	13.6	13.56	12.49	56.7	46.69	56.68	13.2167	53.3567	5.47294	2.45232	2.63423e-70	3.77153e-68	yes	up	FQU82_RS12160	hypothetical protein	NZ_CP045110.1	2501642	2501172	-													EEX04500.1(hypothetical protein HMPREF0010_00265 [Acinetobacter baumannii ATCC 19606 = CIP 70.34 = JCM 6841])		ref_gene
FQU82_RS12190	454	375	381	129	128	170	13.35	14.16	11.44	4.34	3.65	4.68	12.9833	4.22333	0.445262	-1.16727	7.75068e-12	7.68764e-11	yes	down	FQU82_RS12190	Lrp/AsnC family transcriptional regulator	NZ_CP045110.1	2509025	2509510	+	COG1522(K:Transcription)	COG1522(DNA-binding transcriptional regulator, Lrp family)	INFORMATION STORAGE AND PROCESSING	K03719	lrp	Lrp/AsnC family transcriptional regulator, leucine-responsive regulatory protein				PF01037.23(AsnC_trans_reg:Lrp/AsnC ligand binding domain); PF13412.8(HTH_24:Winged helix-turn-helix DNA-binding); PF13404.8(HTH_AsnC-type:AsnC-type helix-turn-helix domain); PF12802.9(MarR_2:MarR family); PF12840.9(HTH_20:Helix-turn-helix domain); PF01022.22(HTH_5:Bacterial regulatory protein, arsR family); PF08222.13(HTH_CodY:CodY helix-turn-helix domain)	GO:0043565(molecular_function:sequence-specific DNA binding)	GO:0005488	WP_000262548.1(Lrp/AsnC family transcriptional regulator [Acinetobacter baumannii])	sp|P37424|LRP_KLEPN(Leucine-responsive regulatory protein OS=Klebsiella pneumoniae OX=573 GN=lrp PE=3 SV=3)	ref_gene
FQU82_RS12240	4958	2600	3657	6352	9675	8588	236.71	160.35	177.87	343.35	440.86	377.14	191.643	387.117	2.80588	1.48845	4.29624e-05	0.000175527	yes	up	FQU82_RS12240	hypothetical protein	NZ_CP045110.1	2520811	2521068	+													WP_000420545.1(hypothetical protein [Acinetobacter baumannii])		ref_gene
FQU82_RS12265	22677	21694	23615	8508	6917	8727	212.34	258.68	226.2	92.32	64.23	78.25	232.407	78.2667	0.44771	-1.15936	4.40569e-36	2.16536e-34	yes	down	FQU82_RS12265	iron-containing alcohol dehydrogenase	NZ_CP045110.1	2525711	2526883	+	COG1454(C:Energy production and conversion)	COG1454(Alcohol dehydrogenase, class IV)	METABOLISM	K13954	yiaY	alcohol dehydrogenase [EC:1.1.1.1]	map00350(Tyrosine metabolism); map00626(Naphthalene degradation); map00625(Chloroalkane and chloroalkene degradation); map00620(Pyruvate metabolism); map00010(Glycolysis / Gluconeogenesis); map00071(Fatty acid degradation)	Metabolism;Metabolism;Metabolism;Metabolism;Metabolism;Metabolism	Amino acid metabolism;Xenobiotics biodegradation and metabolism;Xenobiotics biodegradation and metabolism;Carbohydrate metabolism;Carbohydrate metabolism;Lipid metabolism	PF00465.21(Fe-ADH:Iron-containing alcohol dehydrogenase); PF13685.8(Fe-ADH_2:Iron-containing alcohol dehydrogenase)	GO:0047516(molecular_function:1,3-propanediol dehydrogenase activity); GO:0046872(molecular_function:metal ion binding); GO:0004022(molecular_function:alcohol dehydrogenase (NAD) activity); GO:0016491(molecular_function:oxidoreductase activity)	GO:0003824;GO:0005488	EGJ64164.1(1,3-propanediol dehydrogenase [Acinetobacter baumannii 6013113])	sp|P37686|ADH2_ECOLI(Probable alcohol dehydrogenase OS=Escherichia coli (strain K12) OX=83333 GN=yiaY PE=3 SV=4)	ref_gene
FQU82_RS12280	74424	62378	68459	17299	12812	15486	532.22	567.55	500.91	143.59	91.09	106.33	533.56	113.67	0.279183	-1.84072	7.27767e-61	7.73076e-59	yes	down	FQU82_RS12280	aldehyde dehydrogenase family protein	NZ_CP045110.1	2529377	2530888	+	COG1012(I:Lipid transport and metabolism)	COG1012(Acyl-CoA reductase or other NAD-dependent aldehyde dehydrogenase)	METABOLISM	K00138	aldB	aldehyde dehydrogenase [EC:1.2.1.-]	map00010(Glycolysis / Gluconeogenesis); map00620(Pyruvate metabolism)	Metabolism;Metabolism	Carbohydrate metabolism;Carbohydrate metabolism	PF00171.24(Aldedh:Aldehyde dehydrogenase family)	GO:0050061(molecular_function:long-chain-aldehyde dehydrogenase activity); GO:0016620(molecular_function:oxidoreductase activity, acting on the aldehyde or oxo group of donors, NAD or NADP as acceptor); GO:0043878(molecular_function:glyceraldehyde-3-phosphate dehydrogenase (NAD+) (non-phosphorylating) activity); GO:0004029(molecular_function:aldehyde dehydrogenase (NAD) activity)	GO:0003824	WP_001269059.1(aldehyde dehydrogenase family protein [Acinetobacter baumannii])	sp|Q9FDS1|ALD1_ACISP(Long-chain-aldehyde dehydrogenase OS=Acinetobacter sp. OX=472 GN=ald1 PE=1 SV=1)	ref_gene
FQU82_RS12285	206	250	214	97	71	75	1.51	2.33	1.61	0.83	0.52	0.53	1.81667	0.626667	0.456935	-1.12994	1.40564e-09	1.04723e-08	yes	down	eat	ethanolamine permease	NZ_CP045110.1	2531110	2532546	+	COG0531(E:Amino acid transport and metabolism)	COG0531(Serine transporter YbeC, amino acid:H+ symporter family)	METABOLISM	K16238	eat	ethanolamine permease				PF13520.8(AA_permease_2:Amino acid permease); PF00324.23(AA_permease:Amino acid permease)	GO:0022857(molecular_function:transmembrane transporter activity); GO:0016021(cellular_component:integral component of membrane)	GO:0005215;GO:0110165	WP_001075436.1(ethanolamine permease [Acinetobacter baumannii])	sp|O87394|Y093_RHIME(Uncharacterized transporter R00093 OS=Rhizobium meliloti (strain 1021) OX=266834 GN=R00093 PE=3 SV=1)	ref_gene
FQU82_RS12360	79	61	140	211	135	173	4.57	4.58	8.25	13.78	7.41	9.15	5.8	10.1133	2.33957	1.22624	1.12446e-06	5.95313e-06	yes	up	FQU82_RS12360	type II toxin-antitoxin system RelB/DinJ family antitoxin	NZ_CP045110.1	2546512	2546820	+	COG3077(V:Defense mechanisms)	COG3077(Antitoxin component of the RelBE or YafQ-DinJ toxin-antitoxin module)	CELLULAR PROCESSES AND SIGNALING							PF04221.14(RelB:RelB antitoxin)	GO:0006355(biological_process:regulation of transcription, DNA-templated)	GO:0065007	BAN87223.1(hypothetical protein AB237_1287 [Acinetobacter baumannii NCGM 237])		ref_gene
FQU82_RS12365	162	140	174	254	258	305	4.83	5.36	5.3	8.66	7.46	8.51	5.16333	8.21	2.17404	1.12038	4.88381e-12	4.94842e-11	yes	up	FQU82_RS12365	GNAT family N-acetyltransferase	NZ_CP045110.1	2546918	2547361	+	COG0456(J:Translation, ribosomal structure and biogenesis)	COG0456(Ribosomal protein S18 acetylase RimI and related acetyltransferases)	INFORMATION STORAGE AND PROCESSING							PF00583.27(Acetyltransf_1:Acetyltransferase (GNAT) family); PF13673.9(Acetyltransf_10:Acetyltransferase (GNAT) domain); PF13508.9(Acetyltransf_7:Acetyltransferase (GNAT) domain); PF13302.9(Acetyltransf_3:Acetyltransferase (GNAT) domain); PF13420.9(Acetyltransf_4:Acetyltransferase (GNAT) domain); PF08445.12(FR47:FR47-like protein); PF13523.8(Acetyltransf_8:Acetyltransferase (GNAT) domain); PF12746…	GO:0016021(cellular_component:integral component of membrane); GO:0008080(molecular_function:N-acetyltransferase activity)	GO:0003824;GO:0110165	KRJ95265.1(hypothetical protein APC98_04335, partial [Acinetobacter baumannii])	sp|O07614|YHFO_BACSU(Uncharacterized N-acetyltransferase YhfO OS=Bacillus subtilis (strain 168) OX=224308 GN=yhfO PE=3 SV=1)	ref_gene
FQU82_RS12375	467	324	516	768	787	863	25.81	23.18	29.03	47.93	41.32	43.63	26.0067	44.2933	2.34903	1.23207	7.80189e-14	9.37651e-13	yes	up	FQU82_RS12375	hypothetical protein	NZ_CP045110.1	2548377	2548159	-													WP_000351255.1(MULTISPECIES: hypothetical protein [Acinetobacter])		ref_gene
FQU82_RS12420	74	76	116	185	162	181	2.45	3.23	3.92	6.98	5.18	5.58	3.2	5.91333	2.51565	1.33093	1.28755e-11	1.22896e-10	yes	up	FQU82_RS12420	hypothetical protein	NZ_CP045110.1	2558159	2557797	-													WP_031945363.1(hypothetical protein [Acinetobacter baumannii])		ref_gene
FQU82_RS12505	887	1044	898	1933	1858	2201	4.66	6.97	4.83	11.81	9.73	11.13	5.48667	10.89	2.67769	1.42099	1.68373e-31	6.02667e-30	yes	up	FQU82_RS12505	AMP-binding protein	NZ_CP045110.1	2583602	2581959	-	COG0365(I:Lipid transport and metabolism)	COG0365(Acyl-coenzyme A synthetase/AMP-(fatty) acid ligase)	METABOLISM	K01895	acs	acetyl-CoA synthetase [EC:6.2.1.1]	map00630(Glyoxylate and dicarboxylate metabolism); map00640(Propanoate metabolism); map00720(Carbon fixation pathways in prokaryotes); map00620(Pyruvate metabolism); map00680(Methane metabolism); map00010(Glycolysis / Gluconeogenesis)	Metabolism;Metabolism;Metabolism;Metabolism;Metabolism;Metabolism	Carbohydrate metabolism;Carbohydrate metabolism;Energy metabolism;Carbohydrate metabolism;Energy metabolism;Carbohydrate metabolism	PF00501.30(AMP-binding:AMP-binding enzyme); PF13193.8(AMP-binding_C:AMP-binding enzyme C-terminal domain)	GO:0003987(molecular_function:acetate-CoA ligase activity)	GO:0003824	WP_000853311.1(AMP-binding protein [Acinetobacter baumannii])	sp|P39062|ACSA_BACSU(Acetyl-coenzyme A synthetase OS=Bacillus subtilis (strain 168) OX=224308 GN=acsA PE=1 SV=1)	ref_gene
FQU82_RS12515	164	185	159	286	283	421	2.69	3.87	2.66	5.41	4.56	6.55	3.07333	5.50667	2.45873	1.29791	1.11563e-12	1.19666e-11	yes	up	FQU82_RS12515	3-hydroxyacyl-CoA dehydrogenase	NZ_CP045110.1	2585748	2584978	-	COG1028(I:Lipid transport and metabolism)	COG1028(NAD(P)-dependent dehydrogenase, short-chain alcohol dehydrogenase family)	METABOLISM							PF00106.27(adh_short:short chain dehydrogenase); PF13561.8(adh_short_C2:Enoyl-(Acyl carrier protein) reductase); PF08659.12(KR:KR domain); PF01370.23(Epimerase:NAD dependent epimerase/dehydratase family); PF16363.7(GDP_Man_Dehyd:GDP-mannose 4,6 dehydratase); PF13241.8(NAD_binding_7:Putative NAD(P)-binding)	GO:0003857(molecular_function:3-hydroxyacyl-CoA dehydrogenase activity); GO:0016491(molecular_function:oxidoreductase activity)	GO:0003824	WP_000701528.1(3-hydroxyacyl-CoA dehydrogenase [Acinetobacter baumannii])	sp|P9WGQ6|Y1144_MYCTO(Uncharacterized oxidoreductase MT1177 OS=Mycobacterium tuberculosis (strain CDC 1551 / Oshkosh) OX=83331 GN=MT1177 PE=3 SV=1)	ref_gene
FQU82_RS12545	1543	1202	1375	93	111	104	51.23	51.3	46.58	3.52	3.56	3.22	49.7033	3.43333	0.0948035	-3.39892	1.19798e-94	2.32057e-92	yes	down	FQU82_RS12545	hypothetical protein	NZ_CP045110.1	2591109	2591531	+										PF05433.17(Rick_17kDa_Anti:Glycine zipper 2TM domain); PF13488.8(Gly-zipper_Omp:Glycine zipper)			WP_000772604.1(MULTISPECIES: hypothetical protein [Acinetobacter])		ref_gene
FQU82_RS12550	10075	7884	8217	146	151	206	277.79	278.81	231.31	4.61	4.04	5.32	262.637	4.65667	0.0242434	-5.36626	4.56973e-244	5.01604e-241	yes	down	FQU82_RS12550	hypothetical protein	NZ_CP045110.1	2591766	2592269	+										PF05433.17(Rick_17kDa_Anti:Glycine zipper 2TM domain); PF13441.8(Gly-zipper_YMGG:YMGG-like Gly-zipper); PF13488.8(Gly-zipper_Omp:Glycine zipper)			WP_188198832.1(hypothetical protein [Acinetobacter baumannii])		ref_gene
FQU82_RS12665	4500	4320	4681	665	602	680	31.54	38.52	33.57	5.41	4.2	4.58	34.5433	4.73	0.182293	-2.45567	1.49661e-137	4.92834e-135	yes	down	FQU82_RS12665	circularly permuted type 2 ATP-grasp protein	NZ_CP045110.1	2617683	2616133	-	COG2308(R:General function prediction only)	COG2308(Circularly permuted ATP-grasp protein)	POORLY CHARACTERIZED							PF14403.8(CP_ATPgrasp_2:Circularly permuted ATP-grasp type 2); PF04174.15(CP_ATPgrasp_1:A circularly permuted ATPgrasp)			WP_001295018.1(circularly permuted type 2 ATP-grasp protein [Acinetobacter baumannii])	sp|Q55587|Y335_SYNY3(Uncharacterized protein sll0335 OS=Synechocystis sp. (strain PCC 6803 / Kazusa) OX=1111708 GN=sll0335 PE=4 SV=1)	ref_gene
FQU82_RS12730	6471	4255	6420	9494	10000	10765	104.95	88.12	106.43	177.54	159.53	165.8	99.8333	167.623	2.24075	1.16398	3.31608e-13	3.80483e-12	yes	up	FQU82_RS12730	hypothetical protein	NZ_CP045110.1	2631439	2631642	+													WP_217487093.1(hypothetical protein, partial [Acinetobacter seifertii])		ref_gene
FQU82_RS12735	185	260	191	767	611	732	1.56	2.8	1.65	7.52	5.13	5.94	2.00333	6.19667	4.17774	2.06272	9.90034e-42	6.03737e-40	yes	up	FQU82_RS12735	dicarboxylate/amino acid:cation symporter	NZ_CP045110.1	2633176	2631878	-	COG1301(C:Energy production and conversion)	COG1301(Na+/H+-dicarboxylate symporter)	METABOLISM	K11103	dctA	aerobic C4-dicarboxylate transport protein	map02020(Two-component system)	Environmental Information Processing	Signal transduction	PF00375.20(SDF:Sodium:dicarboxylate symporter family)	GO:0016021(cellular_component:integral component of membrane); GO:0006835(biological_process:dicarboxylic acid transport); GO:0015293(molecular_function:symporter activity); GO:0005886(cellular_component:plasma membrane)	GO:0005215;GO:0051179;GO:0110165	WP_000347182.1(dicarboxylate/amino acid:cation symporter [Acinetobacter baumannii])	sp|Q2KYU4|DCTA_BORA1(C4-dicarboxylate transport protein OS=Bordetella avium (strain 197N) OX=360910 GN=dctA PE=3 SV=1)	ref_gene
FQU82_RS12875	0	2	3	12	6	4	0	0.07	0.08	0.35	0.15	0.1	0.05	0.2	5.54722	2.47177	0.011137	0.0270061	yes	up	FQU82_RS12875	TetR/AcrR family transcriptional regulator	NZ_CP045110.1	2659037	2658483	-	COG1309(K:Transcription)	COG1309(DNA-binding protein, AcrR family, includes nucleoid occlusion protein SlmA)	INFORMATION STORAGE AND PROCESSING							PF00440.25(TetR_N:Bacterial regulatory proteins, tetR family)	GO:0003677(molecular_function:DNA binding)	GO:0005488	WP_000792951.1(TetR/AcrR family transcriptional regulator [Acinetobacter baumannii])		ref_gene
FQU82_RS12990	1191	766	1082	3987	5562	5932	47.21	39.12	43.73	179.56	211.7	217.75	43.3533	203.003	6.49785	2.69996	9.41719e-44	5.96361e-42	yes	up	FQU82_RS12990	NirD/YgiW/YdeI family stress tolerance protein	NZ_CP045110.1	2681168	2680806	-	COG3111(S:Function unknown)	COG3111(Predicted periplasmic protein YdeI with OB-fold, BOF family)	POORLY CHARACTERIZED							PF04076.15(BOF:Bacterial OB fold (BOF) protein)	GO:0003677(molecular_function:DNA binding)	GO:0005488	WP_000721827.1(MULTISPECIES: NirD/YgiW/YdeI family stress tolerance protein [Acinetobacter])	sp|P0ADU6|YGIW_ECO57(Protein YgiW OS=Escherichia coli O157:H7 OX=83334 GN=ygiW PE=3 SV=1)	ref_gene
FQU82_RS13015	1503	761	1394	5713	5992	5950	95.54	62.75	90.1	409.09	360.26	344.21	82.7967	371.187	6.13134	2.6162	8.45576e-39	4.4911e-37	yes	up	FQU82_RS13015	DUF2171 domain-containing protein	NZ_CP045110.1	2684725	2684958	+	COG3798(S:Function unknown)	COG3798(Uncharacterized conserved protein, DUF2171 domain)	POORLY CHARACTERIZED							PF09939.11(DUF2171:Uncharacterized protein conserved in bacteria (DUF2171))			WP_001094391.1(MULTISPECIES: DUF2171 domain-containing protein [Acinetobacter])		ref_gene
FQU82_RS13115	1117	1341	1282	2147	2302	2195	8.35	12.75	9.8	18.62	17.09	15.74	10.3	17.15	2.2589	1.17562	8.36409e-21	1.65921e-19	yes	up	purF	amidophosphoribosyltransferase	NZ_CP045110.1	2704629	2703088	-	COG0034(F:Nucleotide transport and metabolism)	COG0034(Glutamine phosphoribosylpyrophosphate amidotransferase)	METABOLISM	K00764	purF	amidophosphoribosyltransferase [EC:2.4.2.14]	map00250(Alanine, aspartate and glutamate metabolism); map00230(Purine metabolism)	Metabolism;Metabolism	Amino acid metabolism;Nucleotide metabolism	PF13522.8(GATase_6:Glutamine amidotransferase domain); PF13537.8(GATase_7:Glutamine amidotransferase domain); PF00156.29(Pribosyltran:Phosphoribosyl transferase domain); PF13230.8(GATase_4:Glutamine amidotransferases class-II)	GO:0004044(molecular_function:amidophosphoribosyltransferase activity); GO:0000287(molecular_function:magnesium ion binding); GO:0006541(biological_process:glutamine metabolic process); GO:0009113(biological_process:purine nucleobase biosynthetic process); GO:0006189(biological_process:'de novo' IMP biosynthetic process); GO:0009116(biological_process:nucleoside metabolic process)	GO:0005488;GO:0009987;GO:0003824;GO:0008152	WP_000334674.1(MULTISPECIES: amidophosphoribosyltransferase [Acinetobacter])	sp|Q51342|PUR1_PSEAE(Amidophosphoribosyltransferase OS=Pseudomonas aeruginosa (strain ATCC 15692 / DSM 22644 / CIP 104116 / JCM 14847 / LMG 12228 / 1C / PRS 101 / PAO1) OX=208964 GN=purF PE=3 SV=3)	ref_gene
FQU82_RS13120	265	238	272	605	503	604	6.33	7.28	6.64	16.57	11.71	13.58	6.75	13.9533	2.78705	1.47874	8.66106e-32	3.27826e-30	yes	up	FQU82_RS13120	CvpA family protein	NZ_CP045110.1	2705242	2704655	-	COG1286(F:Nucleotide transport and metabolism); COG1286(M:Cell wall/membrane/envelope biogenesis)	COG1286(Colicin V production accessory protein CvpA, regulator of purF expression and biofilm formation); COG1286(Colicin V production accessory protein CvpA, regulator of purF expression and biofilm formation)	METABOLISM;CELLULAR PROCESSES AND SIGNALING	K03558	cvpA	membrane protein required for colicin V production				PF02674.18(Colicin_V:Colicin V production protein)	GO:0009403(biological_process:toxin biosynthetic process); GO:0016021(cellular_component:integral component of membrane)	GO:0009987;GO:0110165;GO:0008152	WP_001091966.1(MULTISPECIES: CvpA family protein [Acinetobacter])		ref_gene
FQU82_RS13170	1479	1302	1363	650	444	491	67.05	76.19	62.97	33.4	19.24	20.51	68.7367	24.3833	0.480425	-1.05762	2.64557e-15	3.64177e-14	yes	down	FQU82_RS13170	sulfurtransferase TusA family protein	NZ_CP045110.1	2712706	2712888	+	COG0425(J:Translation, ribosomal structure and biogenesis); COG0425(H:Coenzyme transport and metabolism); COG0425(O:Posttranslational modification, protein turnover, chaperones)	COG0425(Sulfur carrier protein TusA (tRNA thiolation, molybdenum cofactor biosynthesis)); COG0425(Sulfur carrier protein TusA (tRNA thiolation, molybdenum cofactor biosynthesis)); COG0425(Sulfur carrier protein TusA (tRNA thiolation, molybdenum cofactor biosynthesis))	INFORMATION STORAGE AND PROCESSING;METABOLISM;CELLULAR PROCESSES AND SIGNALING							PF01206.19(TusA:Sulfurtransferase TusA)	GO:0016740(molecular_function:transferase activity)	GO:0003824	WP_057060841.1(sulfurtransferase TusA family protein, partial [Acinetobacter baumannii])		ref_gene
FQU82_RS13330	52	39	60	89	72	83	0.43	0.41	0.5	0.85	0.59	0.65	0.446667	0.696667	2.04102	1.02929	1.82087e-05	7.90003e-05	yes	up	yegQ	tRNA 5-hydroxyuridine modification protein YegQ	NZ_CP045110.1	2745893	2747263	+	COG0826(J:Translation, ribosomal structure and biogenesis)	COG0826(23S rRNA C2501 and tRNA U34 5'-hydroxylation protein RlhA/YrrN/YrrO, U32 peptidase family)	INFORMATION STORAGE AND PROCESSING	K08303	prtC	U32 family peptidase [EC:3.4.-.-]	map05120(Epithelial cell signaling in Helicobacter pylori infection)	Human Diseases	Infectious disease: bacterial	PF01136.21(Peptidase_U32:Peptidase family U32); PF16325.7(Peptidase_U32_C:Peptidase family U32 C-terminal domain)	GO:0016787(molecular_function:hydrolase activity); GO:0008233(molecular_function:peptidase activity)	GO:0003824	WP_000845854.1(tRNA 5-hydroxyuridine modification protein YegQ [Acinetobacter baumannii])	sp|P76403|TRHP_ECOLI(tRNA hydroxylation protein P OS=Escherichia coli (strain K12) OX=83333 GN=trhP PE=1 SV=1)	ref_gene
FQU82_RS13360	66	93	69	118	140	181	1.01	1.81	1.08	2.08	2.1	2.62	1.3	2.26667	2.43948	1.28658	2.36154e-08	1.52183e-07	yes	up	FQU82_RS13360	ABC transporter substrate-binding protein	NZ_CP045110.1	2751229	2750444	-	COG0834(E:Amino acid transport and metabolism); COG0834(T:Signal transduction mechanisms)	COG0834(ABC-type amino acid transport/signal transduction system, periplasmic component/domain); COG0834(ABC-type amino acid transport/signal transduction system, periplasmic component/domain)	METABOLISM;CELLULAR PROCESSES AND SIGNALING	K10013	argT	lysine/arginine/ornithine transport system substrate-binding protein	map02010(ABC transporters)	Environmental Information Processing	Membrane transport	PF00497.22(SBP_bac_3:Bacterial extracellular solute-binding proteins, family 3); PF09084.13(NMT1:NMT1/THI5 like); PF10613.11(Lig_chan-Glu_bd:Ligated ion channel L-glutamate- and glycine-binding site)	GO:0071705(biological_process:nitrogen compound transport); GO:0030288(cellular_component:outer membrane-bounded periplasmic space)	GO:0051179;GO:0110165	WP_000135838.1(ABC transporter substrate-binding protein [Acinetobacter baumannii])	sp|P02911|ARGT_SALTY(Lysine/arginine/ornithine-binding periplasmic protein OS=Salmonella typhimurium (strain LT2 / SGSC1412 / ATCC 700720) OX=99287 GN=argT PE=1 SV=2)	ref_gene
FQU82_RS13405	29	22	37	10	13	6	0.62	0.61	0.81	0.25	0.27	0.12	0.68	0.213333	0.420622	-1.2494	0.00658513	0.0168885	yes	down	FQU82_RS13405	hypothetical protein	NZ_CP045110.1	2762350	2762985	+													EEX04253.1(hypothetical protein HMPREF0010_00018 [Acinetobacter baumannii ATCC 19606 = CIP 70.34 = JCM 6841])		ref_gene
FQU82_RS13425	130.54	140.57	136.95	0	0	0	0.42	0.57	0.45	0	0	0	0.48	0	0.00170729	-9.19408	1.52058e-14	1.95596e-13	yes	down	FQU82_RS13425	hypothetical protein	NZ_CP045110.1	2768019	2764573	-	COG4733(X:Mobilome: prophages, transposons)	COG4733(Phage-related protein, tail protein J)	CELLULAR PROCESSES AND SIGNALING								GO:0016021(cellular_component:integral component of membrane)	GO:0110165	WP_005143863.1(hypothetical protein [Acinetobacter baumannii])		ref_gene
FQU82_RS13430	5	13	10	0	0	0	0.24	0.81	0.49	0	0	0	0.513333	0	0.0250043	-5.32168	0.000142045	0.000525567	yes	down	FQU82_RS13430	hypothetical protein	NZ_CP045110.1	2768374	2768012	-													WP_000835166.1(MULTISPECIES: hypothetical protein [Acinetobacter calcoaceticus/baumannii complex])		ref_gene
FQU82_RS13435	5	4	3	0	0	0	0.15	0.15	0.09	0	0	0	0.13	0	0.0579568	-4.10888	0.010758	0.0261639	yes	down	FQU82_RS13435	DUF1833 family protein	NZ_CP045110.1	2768877	2768371	-										PF08875.13(DUF1833:Domain of unknown function (DUF1833))			WP_000368364.1(DUF1833 family protein [Acinetobacter baumannii])		ref_gene
FQU82_RS13455	254.78	327.02	345.11	0	0	0	0.56	0.92	0.78	0	0	0	0.753333	0	0.000754817	-10.3716	3.04755e-18	5.28189e-17	yes	down	FQU82_RS13455	tape measure protein	NZ_CP045110.1	2775476	2770563	-	COG5281(X:Mobilome: prophages, transposons)	COG5281(Phage-related minor tail protein)	CELLULAR PROCESSES AND SIGNALING							PF20155.1(TMP_3:Tape measure protein)			WP_000046539.1(tape measure protein [Acinetobacter baumannii])		ref_gene
FQU82_RS13665	226	249	249	0	0	0	2.02	2.83	2.27	0	0	0	2.37333	0	0.000964887	-10.0174	3.8828e-17	6.32973e-16	yes	down	FQU82_RS13665	AAA family ATPase	NZ_CP045110.1	2798338	2797013	-	COG0305(L:Replication, recombination and repair)	COG0305(Replicative DNA helicase)	INFORMATION STORAGE AND PROCESSING	K02314	dnaB	replicative DNA helicase [EC:3.6.4.12]	map04112(Cell cycle - Caulobacter); map03030(DNA replication)	Cellular Processes;Genetic Information Processing	Cell growth and death;Replication and repair	PF03796.17(DnaB_C:DnaB-like helicase C terminal domain); PF00772.23(DnaB:DnaB-like helicase N terminal domain); PF13481.8(AAA_25:AAA domain); PF06745.15(ATPase:KaiC); PF13401.8(AAA_22:AAA domain); PF13191.8(AAA_16:AAA ATPase domain)	GO:0016787(molecular_function:hydrolase activity); GO:1990077(cellular_component:primosome complex); GO:0003677(molecular_function:DNA binding); GO:0003678(molecular_function:DNA helicase activity); GO:0006269(biological_process:DNA replication, synthesis of RNA primer); GO:0005524(molecular_function:ATP binding)	GO:0005488;GO:0140657;GO:0009987;GO:0003824;GO:0008152;GO:0032991	WP_000106159.1(AAA family ATPase [Acinetobacter baumannii])	sp|Q9CNL6|DNAB_PASMU(Replicative DNA helicase OS=Pasteurella multocida (strain Pm70) OX=272843 GN=dnaB PE=3 SV=1)	ref_gene
FQU82_RS13695	18	12.43	20	0	0	0	2.33	2.11	2.61	0	0	0	2.35	0	0.0139887	-6.15959	2.16811e-06	1.10009e-05	yes	down	FQU82_RS13695	hypothetical protein	NZ_CP045110.1	2800834	2801049	+													WP_000370475.1(hypothetical protein [Acinetobacter baumannii])		ref_gene
FQU82_RS13790	152	142	157	261	225	280	3.04	3.63	3.21	6	4.4	5.29	3.29333	5.23	2.14371	1.10011	5.50788e-13	6.08581e-12	yes	up	FQU82_RS13790	hypothetical protein	NZ_CP045110.1	2813116	2813766	+													WP_001115740.1(MULTISPECIES: hypothetical protein [Acinetobacter])		ref_gene
FQU82_RS13795	44	39	31	81	48	56	0.46	0.51	0.33	0.97	0.49	0.55	0.433333	0.67	2.0322	1.02304	0.000311224	0.00108451	yes	up	rodA	rod shape-determining protein RodA	NZ_CP045110.1	2813895	2815037	+	COG0772(D:Cell cycle control, cell division, chromosome partitioning)	COG0772(Peptodoglycan polymerase FtsW/RodA/SpoVE)	CELLULAR PROCESSES AND SIGNALING	K05837	rodA	rod shape determining protein RodA				PF01098.21(FTSW_RODA_SPOVE:Cell cycle protein)	GO:0009252(biological_process:peptidoglycan biosynthetic process); GO:0008955(molecular_function:peptidoglycan glycosyltransferase activity); GO:0071555(biological_process:cell wall organization); GO:0008360(biological_process:regulation of cell shape); GO:0005887(cellular_component:integral component of plasma membrane); GO:0051301(biological_process:cell division)	GO:0065007;GO:0110165;GO:0009987;GO:0003824;GO:0008152	WP_000075224.1(MULTISPECIES: rod shape-determining protein RodA [Acinetobacter])	sp|P0ABG8|RODA_ECO57(Peptidoglycan glycosyltransferase MrdB OS=Escherichia coli O157:H7 OX=83334 GN=mrdB PE=3 SV=1)	ref_gene
FQU82_RS14075	4	2	8	22	14	20	0.07	0.04	0.14	0.44	0.24	0.33	0.0833333	0.336667	5.04214	2.33404	7.0587e-05	0.000276389	yes	up	basI	acinetobactin biosynthesis phosphopantetheinyl transferase BasI	NZ_CP045110.1	2882006	2881251	-	COG2977(Q:Secondary metabolites biosynthesis, transport and catabolism)	COG2977(4'-phosphopantetheinyl transferase EntD (siderophore biosynthesis))	METABOLISM	K02362	entD	enterobactin synthetase component D [EC:6.3.2.14 2.7.8.-]	map01053(Biosynthesis of siderophore group nonribosomal peptides)	Metabolism	Metabolism of terpenoids and polyketides	PF17837.3(4PPT_N:4'-phosphopantetheinyl transferase N-terminal domain); PF01648.22(ACPS:4'-phosphopantetheinyl transferase superfamily)	GO:0008897(molecular_function:holo-[acyl-carrier-protein] synthase activity); GO:0000287(molecular_function:magnesium ion binding); GO:0009366(cellular_component:enterobactin synthetase complex); GO:0009239(biological_process:enterobactin biosynthetic process)	GO:0005488;GO:0009987;GO:0003824;GO:0008152;GO:0032991	WP_001093100.1(acinetobactin biosynthesis phosphopantetheinyl transferase BasI [Acinetobacter baumannii])		ref_gene
FQU82_RS14150	222	281	203	80	97	97	1.24	2	1.16	0.52	0.54	0.52	1.46667	0.526667	0.492044	-1.02314	5.06673e-07	2.85209e-06	yes	down	basB	acinetobactin non-ribosomal peptide synthetase subunit BasB	NZ_CP045110.1	2901231	2903258	+	COG1020(Q:Secondary metabolites biosynthesis, transport and catabolism)	COG1020(EntF, seryl-AMP synthase component of non-ribosomal peptide synthetase)	METABOLISM							PF00668.22(Condensation:Condensation domain); PF00550.27(PP-binding:Phosphopantetheine attachment site)	GO:0003824(molecular_function:catalytic activity)	GO:0003824	ARN30093.1(acinetobactin biosynthesis protein [Acinetobacter baumannii])	sp|P45745|DHBF_BACSU(Dimodular nonribosomal peptide synthase OS=Bacillus subtilis (strain 168) OX=224308 GN=dhbF PE=1 SV=4)	ref_gene
FQU82_RS14235	1199	1381	1377	3235	3611	3025	51.12	75.94	59.84	156.5	147.49	119.13	62.3	141.04	3.1802	1.66912	2.44403e-34	1.08759e-32	yes	up	rpmE	50S ribosomal protein L31	NZ_CP045110.1	2923174	2922950	-	COG0254(J:Translation, ribosomal structure and biogenesis)	COG0254(Ribosomal protein L31)	INFORMATION STORAGE AND PROCESSING	K02909	rpmE	large subunit ribosomal protein L31	map03010(Ribosome)	Genetic Information Processing	Translation	PF01197.20(Ribosomal_L31:Ribosomal protein L31)	GO:0003735(molecular_function:structural constituent of ribosome); GO:0046872(molecular_function:metal ion binding); GO:0005840(cellular_component:ribosome); GO:0006412(biological_process:translation); GO:0019843(molecular_function:rRNA binding)	GO:0005488;GO:0005198;GO:0110165;GO:0009987;GO:0008152	WP_086203234.1(MULTISPECIES: 50S ribosomal protein L31 [unclassified Acinetobacter])	sp|B7GZ34|RL31_ACIB3(50S ribosomal protein L31 OS=Acinetobacter baumannii (strain AB307-0294) OX=557600 GN=rpmE PE=3 SV=1)	ref_gene
FQU82_RS14280	1234	917	1211	2868	3166	2810	36.2	34.53	36.26	96.14	90.04	77.12	35.6633	87.7667	3.34886	1.74367	2.11643e-31	7.49397e-30	yes	up	FQU82_RS14280	hypothetical protein	NZ_CP045110.1	2933274	2933696	+													WP_000480885.1(MULTISPECIES: hypothetical protein [Acinetobacter])		ref_gene
FQU82_RS14285	639	670	707	1385	1262	1490	6.54	8.74	7.41	16.42	12.8	14.6	7.56333	14.6067	2.59467	1.37555	1.85554e-38	9.6989e-37	yes	up	dacC	D-alanyl-D-alanine carboxypeptidase PBP5/6	NZ_CP045110.1	2933823	2934971	+	COG1686(M:Cell wall/membrane/envelope biogenesis)	COG1686(D-alanyl-D-alanine carboxypeptidase)	CELLULAR PROCESSES AND SIGNALING	K07258	dacC	serine-type D-Ala-D-Ala carboxypeptidase (penicillin-binding protein 5/6) [EC:3.4.16.4]	map00550(Peptidoglycan biosynthesis)	Metabolism	Glycan biosynthesis and metabolism	PF00768.22(Peptidase_S11:D-alanyl-D-alanine carboxypeptidase); PF07943.15(PBP5_C:Penicillin-binding protein 5, C-terminal domain); PF13354.8(Beta-lactamase2:Beta-lactamase enzyme family)	GO:0071555(biological_process:cell wall organization); GO:0008360(biological_process:regulation of cell shape); GO:0009252(biological_process:peptidoglycan biosynthetic process); GO:0009002(molecular_function:serine-type D-Ala-D-Ala carboxypeptidase activity)	GO:0065007;GO:0009987;GO:0003824;GO:0008152	EGJ58397.1(serine-type D-Ala-D-Ala carboxypeptidase [Acinetobacter baumannii 6013150])	sp|P44466|DACA_HAEIN(D-alanyl-D-alanine carboxypeptidase DacA OS=Haemophilus influenzae (strain ATCC 51907 / DSM 11121 / KW20 / Rd) OX=71421 GN=dacA PE=1 SV=1)	ref_gene
FQU82_RS14325	3955	3220	3882	7491	7834	8416	47.99	49.81	48.17	105.11	93.95	97.45	48.6567	98.8367	2.72399	1.44572	3.6544e-31	1.2802e-29	yes	up	sohB	protease SohB	NZ_CP045110.1	2943751	2942789	-	COG0616(O:Posttranslational modification, protein turnover, chaperones)	COG0616(Periplasmic serine protease, ClpP class)	CELLULAR PROCESSES AND SIGNALING	K04774	sohB	serine protease SohB [EC:3.4.21.-]				PF01343.20(Peptidase_S49:Peptidase family S49); PF08496.12(Peptidase_S49_N:Peptidase family S49 N-terminal)	GO:0004252(molecular_function:serine-type endopeptidase activity); GO:0016021(cellular_component:integral component of membrane); GO:0005886(cellular_component:plasma membrane)	GO:0003824;GO:0110165	WP_000897185.1(MULTISPECIES: protease SohB [Acinetobacter])	sp|P0AG14|SOHB_ECOLI(Probable protease SohB OS=Escherichia coli (strain K12) OX=83333 GN=sohB PE=1 SV=1)	ref_gene
FQU82_RS14360	291	305	295	685	549	552	8.09	10.87	8.37	21.78	14.82	14.38	9.11	16.9933	2.52931	1.33874	9.1362e-25	2.36894e-23	yes	up	FQU82_RS14360	Lrp/AsnC family transcriptional regulator	NZ_CP045110.1	2952551	2953036	+	COG1522(K:Transcription)	COG1522(DNA-binding transcriptional regulator, Lrp family)	INFORMATION STORAGE AND PROCESSING							PF01037.23(AsnC_trans_reg:Lrp/AsnC ligand binding domain); PF13404.8(HTH_AsnC-type:AsnC-type helix-turn-helix domain); PF13412.8(HTH_24:Winged helix-turn-helix DNA-binding); PF13545.8(HTH_Crp_2:Crp-like helix-turn-helix domain)	GO:0043565(molecular_function:sequence-specific DNA binding)	GO:0005488	EEX03211.1(transcriptional regulator, AsnC family [Acinetobacter baumannii ATCC 19606 = CIP 70.34 = JCM 6841])	sp|P56901|LRP_RHIME(Leucine-responsive regulatory protein OS=Rhizobium meliloti (strain 1021) OX=266834 GN=lrp PE=3 SV=1)	ref_gene
FQU82_RS14380	3000	2507	2772	914	649	797	53.99	57.65	50.98	18.94	11.47	13.59	54.2067	14.6667	0.358093	-1.48159	1.75463e-33	7.50388e-32	yes	down	FQU82_RS14380	SIMPL domain-containing protein	NZ_CP045110.1	2958191	2958892	+	COG3471(S:Function unknown)	COG3471(Predicted secreted (periplasmic) protein)	POORLY CHARACTERIZED							PF04402.16(SIMPL:Protein of unknown function (DUF541))			WP_001259425.1(SIMPL domain-containing protein [Acinetobacter baumannii])		ref_gene
FQU82_RS14520	267	317	332	605	515	615	2.36	3.57	3.01	6.21	4.52	5.22	2.98	5.31667	2.39322	1.25895	4.14666e-23	9.75354e-22	yes	up	FQU82_RS14520	D-alanyl-D-alanine carboxypeptidase PBP6B	NZ_CP045110.1	2990562	2991881	+	COG1686(M:Cell wall/membrane/envelope biogenesis)	COG1686(D-alanyl-D-alanine carboxypeptidase)	CELLULAR PROCESSES AND SIGNALING	K07258	dacC	serine-type D-Ala-D-Ala carboxypeptidase (penicillin-binding protein 5/6) [EC:3.4.16.4]	map00550(Peptidoglycan biosynthesis)	Metabolism	Glycan biosynthesis and metabolism	PF00768.22(Peptidase_S11:D-alanyl-D-alanine carboxypeptidase); PF13354.8(Beta-lactamase2:Beta-lactamase enzyme family)	GO:0071555(biological_process:cell wall organization); GO:0008360(biological_process:regulation of cell shape); GO:0009252(biological_process:peptidoglycan biosynthetic process); GO:0009002(molecular_function:serine-type D-Ala-D-Ala carboxypeptidase activity)	GO:0065007;GO:0009987;GO:0003824;GO:0008152	WP_171524107.1(D-alanyl-D-alanine carboxypeptidase PBP6B [Acinetobacter baumannii])	sp|P33013|DACD_ECOLI(D-alanyl-D-alanine carboxypeptidase DacD OS=Escherichia coli (strain K12) OX=83333 GN=dacD PE=1 SV=3)	ref_gene
FQU82_RS14530	2374	2027	2417	3971	3966	4106	68.5	75.05	71.19	130.98	111	110.9	71.58	117.627	2.24015	1.1636	2.26257e-24	5.68753e-23	yes	up	FQU82_RS14530	peptidylprolyl isomerase	NZ_CP045110.1	2993403	2993885	+	COG1047(O:Posttranslational modification, protein turnover, chaperones)	COG1047(Peptidyl-prolyl cis-trans isomerase, FKBP type)	CELLULAR PROCESSES AND SIGNALING	K03775	slyD	FKBP-type peptidyl-prolyl cis-trans isomerase SlyD [EC:5.2.1.8]				PF00254.30(FKBP_C:FKBP-type peptidyl-prolyl cis-trans isomerase)	GO:0003755(molecular_function:peptidyl-prolyl cis-trans isomerase activity)	GO:0003824	WP_000123995.1(MULTISPECIES: peptidylprolyl isomerase [Acinetobacter])	sp|Q9KNX6|SLYD_VIBCH(FKBP-type peptidyl-prolyl cis-trans isomerase SlyD OS=Vibrio cholerae serotype O1 (strain ATCC 39315 / El Tor Inaba N16961) OX=243277 GN=slyD PE=1 SV=1)	ref_gene
FQU82_RS14635	5017	5725	5451	8496	7907	9399	25.54	37.06	28.4	50.29	40.12	46.06	30.3333	45.49	2.01478	1.01062	8.89872e-23	2.03496e-21	yes	up	uvrB	excinuclease ABC subunit UvrB	NZ_CP045110.1	3018251	3016230	-	COG0556(L:Replication, recombination and repair)	COG0556(Excinuclease UvrABC helicase subunit UvrB)	INFORMATION STORAGE AND PROCESSING	K03702	uvrB	excinuclease ABC subunit B	map03420(Nucleotide excision repair)	Genetic Information Processing	Replication and repair	PF17757.3(UvrB_inter:UvrB interaction domain); PF12344.10(UvrB:Ultra-violet resistance protein B); PF00271.33(Helicase_C:Helicase conserved C-terminal domain); PF04851.17(ResIII:Type III restriction enzyme, res subunit); PF02151.21(UVR:UvrB/uvrC motif); PF00270.31(DEAD:DEAD/DEAH box helicase); PF13604.8(AAA_30:AAA domain)	GO:0005737(cellular_component:cytoplasm); GO:0016887(molecular_function:ATPase activity); GO:0009380(cellular_component:excinuclease repair complex); GO:0009381(molecular_function:excinuclease ABC activity); GO:0006289(biological_process:nucleotide-excision repair); GO:0009432(biological_process:SOS response); GO:0003677(molecular_function:DNA binding); GO:0005524(molecular_function:ATP binding)	GO:0005488;GO:0110165;GO:0009987;GO:0003824;GO:0008152;GO:0032991;GO:0050896	WP_001004984.1(MULTISPECIES: excinuclease ABC subunit UvrB [Acinetobacter])	sp|Q6F9D2|UVRB_ACIAD(UvrABC system protein B OS=Acinetobacter baylyi (strain ATCC 33305 / BD413 / ADP1) OX=62977 GN=uvrB PE=3 SV=1)	ref_gene
FQU82_RS14650	1464	1081	1511	2315	2526	2253	113.64	109.16	119.03	201.86	184.49	158.06	113.943	181.47	2.22718	1.15522	2.9456e-14	3.68816e-13	yes	up	FQU82_RS14650	hypothetical protein	NZ_CP045110.1	3021042	3020863	-											GO:0016021(cellular_component:integral component of membrane)	GO:0110165	EGT92938.1(PAS/PAC domain-containing protein [Acinetobacter baumannii ABNIH1])		ref_gene
FQU82_RS14680	930	892	995	393	353	336	17.49	21.44	19.12	8.5	6.51	5.98	19.35	6.99667	0.486174	-1.04046	9.12964e-18	1.54174e-16	yes	down	FQU82_RS14680	hypothetical protein	NZ_CP045110.1	3028256	3027828	-													AVF09374.1(hypothetical protein AM457_18155 [Acinetobacter baumannii])		ref_gene
FQU82_RS14740	609	860	797	1222	1156	1431	3.72	6.68	4.98	8.67	7.03	8.4	5.12667	8.03333	2.12782	1.08937	2.29564e-14	2.91874e-13	yes	up	lepA	translation elongation factor 4	NZ_CP045110.1	3036937	3035120	-	COG0481(J:Translation, ribosomal structure and biogenesis)	COG0481(Translation elongation factor EF-4, membrane-bound GTPase)	INFORMATION STORAGE AND PROCESSING	K03596	lepA	GTP-binding protein LepA	map05134(Legionellosis)	Human Diseases	Infectious disease: bacterial	PF00009.29(GTP_EFTU:Elongation factor Tu GTP binding domain); PF06421.14(LepA_C:GTP-binding protein LepA C-terminus); PF00679.26(EFG_C:Elongation factor G C-terminus); PF03144.27(GTP_EFTU_D2:Elongation factor Tu domain 2); PF16658.7(RF3_C:Class II release factor RF3, C-terminal domain); PF00071.24(Ras:Ras family); PF01926.25(MMR_HSR1:50S ribosome-binding GTPase)	GO:0045727(biological_process:positive regulation of translation); GO:0003924(molecular_function:GTPase activity); GO:0005886(cellular_component:plasma membrane); GO:0003746(molecular_function:translation elongation factor activity); GO:0043022(molecular_function:ribosome binding); GO:0005525(molecular_function:GTP binding)	GO:0005488;GO:0065007;GO:0110165;GO:0003824;GO:0045182	WP_000035781.1(MULTISPECIES: translation elongation factor 4 [Acinetobacter])	sp|B7GYS7|LEPA_ACIB3(Elongation factor 4 OS=Acinetobacter baumannii (strain AB307-0294) OX=557600 GN=lepA PE=3 SV=1)	ref_gene
FQU82_RS14765	7	24	18	26	28	42	0.16	0.7	0.42	0.68	0.62	0.9	0.426667	0.733333	2.4828	1.31197	0.00203667	0.00584212	yes	up	tmk	dTMP kinase	NZ_CP045110.1	3042142	3041543	-	COG0125(F:Nucleotide transport and metabolism)	COG0125(Thymidylate kinase)	METABOLISM	K00943	tmk	dTMP kinase [EC:2.7.4.9]	map00240(Pyrimidine metabolism)	Metabolism	Nucleotide metabolism	PF02223.19(Thymidylate_kin:Thymidylate kinase); PF13521.8(AAA_28:AAA domain); PF13401.8(AAA_22:AAA domain); PF00931.24(NB-ARC:NB-ARC domain)	GO:0006235(biological_process:dTTP biosynthetic process); GO:0006233(biological_process:dTDP biosynthetic process); GO:0005524(molecular_function:ATP binding); GO:0004798(molecular_function:thymidylate kinase activity)	GO:0005488;GO:0003824;GO:0008152;GO:0009987	WP_000470763.1(MULTISPECIES: dTMP kinase [Gammaproteobacteria])	sp|B2HWQ7|KTHY_ACIBC(Thymidylate kinase OS=Acinetobacter baumannii (strain ACICU) OX=405416 GN=tmk PE=3 SV=1)	ref_gene
FQU82_RS14770	134	138	141	253	210	231	1.53	2	1.64	3.33	2.36	2.51	1.72333	2.73333	2.1213	1.08495	1.94321e-12	2.04441e-11	yes	up	mltG	endolytic transglycosylase MltG	NZ_CP045110.1	3043222	3042152	-	COG1559(M:Cell wall/membrane/envelope biogenesis)	COG1559(Endolytic transglycosylase MltG, terminates peptidoglycan polymerization)	CELLULAR PROCESSES AND SIGNALING	K07082		UPF0755 protein				PF02618.18(YceG:YceG-like family)	GO:0071555(biological_process:cell wall organization); GO:0016829(molecular_function:lyase activity); GO:0008932(molecular_function:lytic endotransglycosylase activity); GO:0009252(biological_process:peptidoglycan biosynthetic process); GO:0005887(cellular_component:integral component of plasma membrane)	GO:0110165;GO:0009987;GO:0003824;GO:0008152	WP_001125860.1(MULTISPECIES: endolytic transglycosylase MltG [Acinetobacter])	sp|P44720|MLTG_HAEIN(Endolytic murein transglycosylase OS=Haemophilus influenzae (strain ATCC 51907 / DSM 11121 / KW20 / Rd) OX=71421 GN=mltG PE=3 SV=1)	ref_gene
FQU82_RS14845	155	170	166	324	243	315	2.61	3.65	2.85	6.28	4.02	5.03	3.03667	5.11	2.26138	1.1772	2.77944e-15	3.7978e-14	yes	up	FQU82_RS14845	CAP domain-containing protein	NZ_CP045110.1	3055078	3055647	+	COG2340(D:Cell cycle control, cell division, chromosome partitioning); COG2340(R:General function prediction only)	COG2340(Spore germination protein YkwD and related proteins with CAP (CSP/antigen 5/PR1) domain); COG2340(Spore germination protein YkwD and related proteins with CAP (CSP/antigen 5/PR1) domain)	CELLULAR PROCESSES AND SIGNALING;POORLY CHARACTERIZED							PF00188.28(CAP:Cysteine-rich secretory protein family)			WP_001050707.1(CAP domain-containing protein [Acinetobacter baumannii])	sp|O31398|YKWD_BACSU(Uncharacterized protein YkwD OS=Bacillus subtilis (strain 168) OX=224308 GN=ykwD PE=3 SV=1)	ref_gene
FQU82_RS14900	230	250	220	496	380	503	4.39	6.1	4.29	10.89	7.11	9.08	4.92667	9.02667	2.47767	1.30898	5.46195e-21	1.12414e-19	yes	up	tolQ	protein TolQ	NZ_CP045110.1	3068584	3069282	+	COG0811(U:Intracellular trafficking, secretion, and vesicular transport)	COG0811(Biopolymer transport protein ExbB/TolQ)	CELLULAR PROCESSES AND SIGNALING	K03562	tolQ	biopolymer transport protein TolQ				PF01618.18(MotA_ExbB:MotA/TolQ/ExbB proton channel family)	GO:0043213(biological_process:bacteriocin transport); GO:0007049(biological_process:cell cycle); GO:0051301(biological_process:cell division); GO:0005887(cellular_component:integral component of plasma membrane)	GO:0009987;GO:0110165;GO:0051179	WP_000224630.1(MULTISPECIES: protein TolQ [Acinetobacter])	sp|P50598|TOLQ_PSEAE(Tol-Pal system protein TolQ OS=Pseudomonas aeruginosa (strain ATCC 15692 / DSM 22644 / CIP 104116 / JCM 14847 / LMG 12228 / 1C / PRS 101 / PAO1) OX=208964 GN=tolQ PE=3 SV=1)	ref_gene
FQU82_RS14905	55	62	94	155	129	140	1.89	2.74	3.3	6.07	4.28	4.48	2.64333	4.94333	2.54591	1.34818	3.44552e-10	2.71821e-09	yes	up	tolR	protein TolR	NZ_CP045110.1	3069282	3069734	+	COG0848(U:Intracellular trafficking, secretion, and vesicular transport)	COG0848(Biopolymer transport protein ExbD)	CELLULAR PROCESSES AND SIGNALING	K03560	tolR	biopolymer transport protein TolR				PF02472.18(ExbD:Biopolymer transport protein ExbD/TolR)	GO:0015031(biological_process:protein transport); GO:0007049(biological_process:cell cycle); GO:0022857(molecular_function:transmembrane transporter activity); GO:0051301(biological_process:cell division); GO:0005887(cellular_component:integral component of plasma membrane)	GO:0110165;GO:0009987;GO:0005215;GO:0051179	WP_001007562.1(MULTISPECIES: protein TolR [Acinetobacter])	sp|P50599|TOLR_PSEAE(Tol-Pal system protein TolR OS=Pseudomonas aeruginosa (strain ATCC 15692 / DSM 22644 / CIP 104116 / JCM 14847 / LMG 12228 / 1C / PRS 101 / PAO1) OX=208964 GN=tolR PE=3 SV=1)	ref_gene
FQU82_RS14930	111	139	144	310	272	357	1.36	2.18	1.81	4.41	3.3	4.19	1.78333	3.96667	3.01083	1.59016	1.00353e-22	2.27906e-21	yes	up	FQU82_RS14930	class 1 fructose-bisphosphatase	NZ_CP045110.1	3073532	3074503	+	COG0158(G:Carbohydrate transport and metabolism)	COG0158(Fructose-1,6-bisphosphatase)	METABOLISM	K03841	fbp	fructose-1,6-bisphosphatase I [EC:3.1.3.11]	map00051(Fructose and mannose metabolism); map00710(Carbon fixation in photosynthetic organisms); map00680(Methane metabolism); map00010(Glycolysis / Gluconeogenesis); map04922(Glucagon signaling pathway); map04910(Insulin signaling pathway); map00030(Pentose phosphate pathway); map04152(AMPK signaling pathway)	Metabolism;Metabolism;Metabolism;Metabolism;Organismal Systems;Organismal Systems;Metabolism;Environmental Information Processing	Carbohydrate metabolism;Energy metabolism;Energy metabolism;Carbohydrate metabolism;Endocrine system;Endocrine system;Carbohydrate metabolism;Signal transduction	PF00316.22(FBPase:Fructose-1-6-bisphosphatase, N-terminal domain); PF18913.2(FBPase_C:Fructose-1-6-bisphosphatase, C-terminal domain)	GO:0005737(cellular_component:cytoplasm); GO:0042132(molecular_function:fructose 1,6-bisphosphate 1-phosphatase activity); GO:0000287(molecular_function:magnesium ion binding); GO:0006094(biological_process:gluconeogenesis); GO:0016051(biological_process:carbohydrate biosynthetic process)	GO:0005488;GO:0110165;GO:0003824;GO:0008152	WP_000067971.1(MULTISPECIES: class 1 fructose-bisphosphatase [Acinetobacter])	sp|B2HWU2|F16PA_ACIBC(Fructose-1,6-bisphosphatase class 1 OS=Acinetobacter baumannii (strain ACICU) OX=405416 GN=fbp PE=3 SV=1)	ref_gene
FQU82_RS14950	373	287	411	605	551	672	15.72	15.59	17.65	28.93	22.25	26.16	16.32	25.78	2.15905	1.1104	5.2092e-14	6.42468e-13	yes	up	FQU82_RS14950	DUF3106 domain-containing protein	NZ_CP045110.1	3076410	3076799	+										PF11304.10(DUF3106:Protein of unknown function (DUF3106))	GO:0004519(molecular_function:endonuclease activity)	GO:0003824	WP_000225916.1(MULTISPECIES: DUF3106 domain-containing protein [Acinetobacter])		ref_gene
FQU82_RS15025	1375	1071	1373	2244	2207	2578	13.29	13.18	13.57	25.13	21.15	23.85	13.3467	23.3767	2.33048	1.22063	1.47924e-20	2.88233e-19	yes	up	FQU82_RS15025	hypothetical protein	NZ_CP045110.1	3094581	3095522	+													BAN86738.1(hypothetical protein AB237_0792 [Acinetobacter baumannii NCGM 237])		ref_gene
FQU82_RS15230	618	424	640	1397	1373	1334	19.14	16.86	20.23	49.39	41.16	38.58	18.7433	43.0433	3.09738	1.63105	1.28765e-25	3.53352e-24	yes	up	FQU82_RS15230	SCP2 sterol-binding domain-containing protein	NZ_CP045110.1	3145095	3144712	-	COG3255(I:Lipid transport and metabolism)	COG3255(Putative sterol carrier protein, contains SCP2 domain)	METABOLISM							PF02036.19(SCP2:SCP-2 sterol transfer family); PF14864.8(Alkyl_sulf_C:Alkyl sulfatase C-terminal)			WP_001110719.1(MULTISPECIES: SCP2 sterol-binding domain-containing protein [Acinetobacter])		ref_gene
FQU82_RS15235	421	379	419	754	663	698	5.56	6.38	5.66	11.5	8.64	8.78	5.86667	9.64	2.19289	1.13283	8.19145e-22	1.76304e-20	yes	up	ttcA	tRNA 2-thiocytidine(32) synthetase TtcA	NZ_CP045110.1	3146207	3145302	-	COG0037(J:Translation, ribosomal structure and biogenesis)	COG0037(tRNA(Ile)-lysidine synthase TilS/MesJ)	INFORMATION STORAGE AND PROCESSING	K14058	ttcA	tRNA 2-thiocytidine biosynthesis protein TtcA				PF01171.22(ATP_bind_3:PP-loop family)	GO:0005737(cellular_component:cytoplasm); GO:0000049(molecular_function:tRNA binding); GO:0051539(molecular_function:4 iron, 4 sulfur cluster binding); GO:0000287(molecular_function:magnesium ion binding); GO:0034227(biological_process:tRNA thio-modification); GO:0005524(molecular_function:ATP binding); GO:0016783(molecular_function:sulfurtransferase activity)	GO:0008152;GO:0005488;GO:0110165;GO:0009987;GO:0003824	WP_000271251.1(MULTISPECIES: tRNA 2-thiocytidine(32) synthetase TtcA [Acinetobacter])	sp|B0VT10|TTCA_ACIBS(tRNA-cytidine(32) 2-sulfurtransferase OS=Acinetobacter baumannii (strain SDF) OX=509170 GN=ttcA PE=3 SV=1)	ref_gene
FQU82_RS15275	1775	2322	1926	3714	3664	4238	11.79	19.61	13.09	28.64	24.2	27.04	14.83	26.6267	2.44109	1.28753	5.68093e-23	1.32676e-21	yes	up	groL	chaperonin GroEL	NZ_CP045110.1	3157233	3155599	-	COG0459(O:Posttranslational modification, protein turnover, chaperones)	COG0459(Chaperonin GroEL (HSP60 family))	CELLULAR PROCESSES AND SIGNALING	K04077	groEL	chaperonin GroEL	map05152(Tuberculosis); map04940(Type I diabetes mellitus); map05134(Legionellosis); map04212(Longevity regulating pathway - worm); map03018(RNA degradation); map05417(Lipid and atherosclerosis)	Human Diseases;Human Diseases;Human Diseases;Organismal Systems;Genetic Information Processing;Human Diseases	Infectious disease: bacterial;Endocrine and metabolic disease;Infectious disease: bacterial;Aging;Folding, sorting and degradation;Cardiovascular disease	PF00118.26(Cpn60_TCP1:TCP-1/cpn60 chaperonin family)	GO:0005737(cellular_component:cytoplasm); GO:0042026(biological_process:protein refolding); GO:0051082(molecular_function:unfolded protein binding); GO:0016887(molecular_function:ATPase activity); GO:0005524(molecular_function:ATP binding)	GO:0005488;GO:0009987;GO:0003824;GO:0110165	WP_031954394.1(chaperonin GroEL [Acinetobacter baumannii])	sp|B7GY36|CH60_ACIB3(60 kDa chaperonin OS=Acinetobacter baumannii (strain AB307-0294) OX=557600 GN=groL PE=3 SV=1)	ref_gene
FQU82_RS15280	43	54	71	372	451	542	2.26	3.67	3.8	22.12	22.57	26.13	3.24333	23.6067	10.3481	3.37129	2.8921e-56	2.88596e-54	yes	up	FQU82_RS15280	co-chaperone GroES	NZ_CP045110.1	3157582	3157292	-	COG0234(O:Posttranslational modification, protein turnover, chaperones)	COG0234(Co-chaperonin GroES (HSP10))	CELLULAR PROCESSES AND SIGNALING	K04078	groES	chaperonin GroES				PF00166.23(Cpn10:Chaperonin 10 Kd subunit)	GO:0005737(cellular_component:cytoplasm); GO:0006457(biological_process:protein folding); GO:0016887(molecular_function:ATPase activity); GO:0005524(molecular_function:ATP binding)	GO:0005488;GO:0009987;GO:0003824;GO:0110165	ACC58221.1(Co-chaperonin GroES (HSP10) [Acinetobacter baumannii ACICU])	sp|B7GY35|CH10_ACIB3(10 kDa chaperonin OS=Acinetobacter baumannii (strain AB307-0294) OX=557600 GN=groS PE=3 SV=1)	ref_gene
FQU82_RS15300	2018	2459	2242	4504	3875	4769	12.16	18.85	13.83	31.53	23.25	27.63	14.9467	27.47	2.46957	1.30426	8.35412e-33	3.35489e-31	yes	up	FQU82_RS15300	phosphoenolpyruvate carboxykinase (GTP)	NZ_CP045110.1	3170026	3171858	+	COG1274(C:Energy production and conversion)	COG1274(Phosphoenolpyruvate carboxykinase, GTP-dependent)	METABOLISM	K01596	pckA	phosphoenolpyruvate carboxykinase (GTP) [EC:4.1.1.32]	map04920(Adipocytokine signaling pathway); map04964(Proximal tubule bicarbonate reclamation); map00620(Pyruvate metabolism); map04068(FoxO signaling pathway); map00010(Glycolysis / Gluconeogenesis); map04922(Glucagon signaling pathway); map04910(Insulin signaling pathway); map03320(PPAR signaling pathway); map00020(Citrate cycle (TCA cycle)); map04151(PI3K-Akt signaling pathway); map04152(AMPK si…	Organismal Systems;Organismal Systems;Metabolism;Environmental Information Processing;Metabolism;Organismal Systems;Organismal Systems;Organismal Systems;Metabolism;Environmental Information Processing;Environmental Information Processing;Human Diseases	Endocrine system;Excretory system;Carbohydrate metabolism;Signal transduction;Carbohydrate metabolism;Endocrine system;Endocrine system;Endocrine system;Carbohydrate metabolism;Signal transduction;Signal transduction;Endocrine and metabolic disease	PF00821.20(PEPCK_GTP:Phosphoenolpyruvate carboxykinase C-terminal P-loop domain); PF17297.4(PEPCK_N:Phosphoenolpyruvate carboxykinase N-terminal domain)	GO:0005737(cellular_component:cytoplasm); GO:0016301(molecular_function:kinase activity); GO:0030145(molecular_function:manganese ion binding); GO:0004613(molecular_function:phosphoenolpyruvate carboxykinase (GTP) activity); GO:0005525(molecular_function:GTP binding); GO:0006094(biological_process:gluconeogenesis)	GO:0005488;GO:0110165;GO:0003824;GO:0008152	WP_000214355.1(MULTISPECIES: phosphoenolpyruvate carboxykinase (GTP) [Acinetobacter])	sp|B2HXC1|PCKG_ACIBC(Phosphoenolpyruvate carboxykinase [GTP] OS=Acinetobacter baumannii (strain ACICU) OX=405416 GN=pckG PE=3 SV=1)	ref_gene
FQU82_RS15355	9	12	17	24	19	27	0.43	0.74	0.83	1.3	0.87	1.19	0.666667	1.12	2.32771	1.21891	0.00451034	0.0120459	yes	up	FQU82_RS15355	hypothetical protein	NZ_CP045110.1	3181629	3181994	+										PF00772.23(DnaB:DnaB-like helicase N terminal domain)	GO:0003678(molecular_function:DNA helicase activity); GO:0006260(biological_process:DNA replication); GO:0005524(molecular_function:ATP binding)	GO:0005488;GO:0140657;GO:0009987;GO:0003824;GO:0008152	WP_001112520.1(hypothetical protein [Acinetobacter baumannii])		ref_gene
FQU82_RS15420	38	18	36	67	64	52	2.05	1.26	1.98	4.08	3.28	2.57	1.76333	3.31	2.52314	1.33522	1.68787e-05	7.37826e-05	yes	up	FQU82_RS15420	MGMT family protein	NZ_CP045110.1	3194745	3194416	-	COG3695(K:Transcription)	COG3695(Alkylated DNA nucleotide flippase Atl1, participates in nucleotide excision repair, Ada-like DNA-binding domain)	INFORMATION STORAGE AND PROCESSING	K07443	ybaZ	methylated-DNA-protein-cysteine methyltransferase related protein				PF01035.22(DNA_binding_1:6-O-methylguanine DNA methyltransferase, DNA binding domain)	GO:0008168(molecular_function:methyltransferase activity); GO:0032259(biological_process:methylation); GO:0006281(biological_process:DNA repair)	GO:0009987;GO:0003824;GO:0008152;GO:0050896	ARN29850.1(methyltransferase [Acinetobacter baumannii])	sp|Q9UTN9|ATL1_SCHPO(Alkyltransferase-like protein 1 OS=Schizosaccharomyces pombe (strain 972 / ATCC 24843) OX=284812 GN=atl1 PE=1 SV=1)	ref_gene
FQU82_RS15460	635	663	717	1051	1040	1238	7.33	9.76	8.47	14.04	11.88	13.65	8.52	13.19	2.09252	1.06524	4.30686e-19	7.83563e-18	yes	up	trpS	tryptophan--tRNA ligase	NZ_CP045110.1	3221867	3222880	+	COG0180(J:Translation, ribosomal structure and biogenesis)	COG0180(Tryptophanyl-tRNA synthetase)	INFORMATION STORAGE AND PROCESSING	K01867	trpS	tryptophanyl-tRNA synthetase [EC:6.1.1.2]	map00970(Aminoacyl-tRNA biosynthesis)	Genetic Information Processing	Translation	PF00579.27(tRNA-synt_1b:tRNA synthetases class I (W and Y))	GO:0016874(molecular_function:ligase activity); GO:0006436(biological_process:tryptophanyl-tRNA aminoacylation); GO:0004830(molecular_function:tryptophan-tRNA ligase activity); GO:0005524(molecular_function:ATP binding)	GO:0009987;GO:0003824;GO:0008152;GO:0005488	WP_000072941.1(MULTISPECIES: tryptophan--tRNA ligase [Acinetobacter])	sp|Q46127|SYW_CLOLO(Tryptophan--tRNA ligase OS=Clostridium longisporum OX=1523 GN=trpS PE=3 SV=1)	ref_gene
FQU82_RS15530	79	61	89	161	137	161	1.06	1.04	1.22	2.49	1.81	2.05	1.10667	2.11667	2.53274	1.3407	7.48777e-12	7.47189e-11	yes	up	FQU82_RS15530	rhodanese-related sulfurtransferase	NZ_CP045110.1	3237852	3238784	+	COG1054(J:Translation, ribosomal structure and biogenesis)	COG1054(tRNA U34 5'-hydroxylase TrhO, rhodanese family)	INFORMATION STORAGE AND PROCESSING	K07146		UPF0176 protein				PF17773.3(UPF0176_N:UPF0176 acylphosphatase like domain); PF00581.22(Rhodanese:Rhodanese-like domain); PF12368.10(Rhodanese_C:Rhodanase C-terminal)	GO:0006400(biological_process:tRNA modification); GO:0016740(molecular_function:transferase activity); GO:0016705(molecular_function:oxidoreductase activity, acting on paired donors, with incorporation or reduction of molecular oxygen)	GO:0009987;GO:0003824;GO:0008152	WP_000994655.1(MULTISPECIES: rhodanese-related sulfurtransferase [Acinetobacter])	sp|B0VEG5|TRHO_ACIBY(tRNA uridine(34) hydroxylase OS=Acinetobacter baumannii (strain AYE) OX=509173 GN=trhO PE=3 SV=1)	ref_gene
FQU82_RS15540	221	249	274	402	432	370	7.85	11.38	9.93	16.27	14.8	12.22	9.72	14.43	2.05997	1.04262	1.57075e-11	1.49494e-10	yes	up	FQU82_RS15540	hypothetical protein	NZ_CP045110.1	3239713	3239507	-													WP_198072163.1(hypothetical protein [Acinetobacter seifertii])		ref_gene
FQU82_RS15550	666	545	769	1709	1967	2106	48.08	51.13	56.37	138.7	133.83	137.73	51.86	136.753	3.71845	1.8947	1.62547e-35	7.87158e-34	yes	up	FQU82_RS15550	DUF493 domain-containing protein	NZ_CP045110.1	3242056	3242343	+	COG2921(T:Signal transduction mechanisms)	COG2921(Putative lipoate-binding regulatory protein, UPF0250 family)	CELLULAR PROCESSES AND SIGNALING	K09158		uncharacterized protein				PF04359.16(DUF493:Protein of unknown function (DUF493))			EEX02708.1(hypothetical protein HMPREF0010_02899 [Acinetobacter baumannii ATCC 19606 = CIP 70.34 = JCM 6841])	sp|C1DMQ9|Y844_AZOVD(UPF0250 protein Avin_08440 OS=Azotobacter vinelandii (strain DJ / ATCC BAA-1303) OX=322710 GN=Avin_08440 PE=3 SV=1)	ref_gene
FQU82_RS15560	352	479	434	1301	1142	1238	9.32	16.25	11.73	39.42	29.39	30.75	12.4333	33.1867	3.68045	1.87988	5.26557e-48	3.76946e-46	yes	up	FQU82_RS15560	hypothetical protein	NZ_CP045110.1	3243261	3243794	+													WP_000626048.1(MULTISPECIES: hypothetical protein [Acinetobacter])		ref_gene
FQU82_RS15565	852	1210	1090	2457	2405	2660	8.38	15.16	10.97	28	23.45	25.04	11.5033	25.4967	3.02586	1.59735	1.21971e-31	4.56421e-30	yes	up	FQU82_RS15565	iron-containing alcohol dehydrogenase	NZ_CP045110.1	3243796	3244980	+	COG1454(C:Energy production and conversion)	COG1454(Alcohol dehydrogenase, class IV)	METABOLISM	K00001	adh	alcohol dehydrogenase [EC:1.1.1.1]	map00071(Fatty acid degradation); map00980(Metabolism of xenobiotics by cytochrome P450); map00626(Naphthalene degradation); map00625(Chloroalkane and chloroalkene degradation); map00620(Pyruvate metabolism); map00010(Glycolysis / Gluconeogenesis); map00830(Retinol metabolism); map00350(Tyrosine metabolism); map00982(Drug metabolism - cytochrome P450)	Metabolism;Metabolism;Metabolism;Metabolism;Metabolism;Metabolism;Metabolism;Metabolism;Metabolism	Lipid metabolism;Xenobiotics biodegradation and metabolism;Xenobiotics biodegradation and metabolism;Xenobiotics biodegradation and metabolism;Carbohydrate metabolism;Carbohydrate metabolism;Metabolism of cofactors and vitamins;Amino acid metabolism;Xenobiotics biodegradation and metabolism	PF00465.21(Fe-ADH:Iron-containing alcohol dehydrogenase); PF13685.8(Fe-ADH_2:Iron-containing alcohol dehydrogenase)	GO:0047516(molecular_function:1,3-propanediol dehydrogenase activity); GO:0046872(molecular_function:metal ion binding); GO:0004022(molecular_function:alcohol dehydrogenase (NAD) activity); GO:0016491(molecular_function:oxidoreductase activity)	GO:0003824;GO:0005488	WP_001118410.1(MULTISPECIES: iron-containing alcohol dehydrogenase [Acinetobacter])	sp|P31005|MEDH_BACMT(NAD-dependent methanol dehydrogenase OS=Bacillus methanolicus OX=1471 GN=mdh PE=1 SV=3)	ref_gene
FQU82_RS15655	66	49	59	26	13	27	3.37	3.24	3.07	1.5	0.63	1.27	3.22667	1.13333	0.475094	-1.07372	0.000935497	0.00290896	yes	down	FQU82_RS15655	YbjQ family protein	NZ_CP045110.1	3263933	3264283	+	COG0393(S:Function unknown)	COG0393(Uncharacterized pentameric protein YbjQ, UPF0145 family)	POORLY CHARACTERIZED							PF01906.19(YbjQ_1:Putative heavy-metal-binding)			WP_000927238.1(MULTISPECIES: YbjQ family protein [Acinetobacter])	sp|Q6F8F4|Y2946_ACIAD(UPF0145 protein ACIAD2946 OS=Acinetobacter baylyi (strain ATCC 33305 / BD413 / ADP1) OX=62977 GN=ACIAD2946 PE=3 SV=1)	ref_gene
FQU82_RS15705	89	134	110	309	369	501	0.84	1.61	1.06	3.37	3.44	4.52	1.17	3.77667	4.49102	2.16704	1.18571e-24	3.02678e-23	yes	up	FQU82_RS15705	ammonium transporter	NZ_CP045110.1	3273897	3275084	+	COG0004(P:Inorganic ion transport and metabolism)	COG0004(Ammonia channel protein AmtB)	METABOLISM	K03320	amt	ammonium transporter, Amt family				PF00909.23(Ammonium_transp:Ammonium Transporter Family)	GO:0016021(cellular_component:integral component of membrane); GO:0008519(molecular_function:ammonium transmembrane transporter activity)	GO:0005215;GO:0110165	WP_002135016.1(ammonium transporter [Acinetobacter baumannii])	sp|Q58739|AMT2_METJA(Ammonium transporter Amt2 OS=Methanocaldococcus jannaschii (strain ATCC 43067 / DSM 2661 / JAL-1 / JCM 10045 / NBRC 100440) OX=243232 GN=amt2 PE=1 SV=1)	ref_gene
FQU82_RS15745	309	237	345	75	46	68	5.97	5.85	6.81	1.67	0.87	1.24	6.21	1.26	0.266838	-1.90597	1.29147e-20	2.53143e-19	yes	down	FQU82_RS15745	lysophospholipid acyltransferase family protein	NZ_CP045110.1	3283180	3283806	+	COG0204(I:Lipid transport and metabolism)	COG0204(1-acyl-sn-glycerol-3-phosphate acyltransferase)	METABOLISM							PF01553.23(Acyltransferase:Acyltransferase)	GO:0016746(molecular_function:transferase activity, transferring acyl groups)	GO:0003824	WP_000434847.1(MULTISPECIES: lysophospholipid acyltransferase family protein [Acinetobacter])		ref_gene
FQU82_RS15770	244	221	272	459	328	385	3.18	3.67	3.62	6.91	4.22	4.78	3.49	5.30333	2.00264	1.0019	2.58169e-12	2.66505e-11	yes	up	FQU82_RS15770	polyprenyl synthetase family protein	NZ_CP045110.1	3287648	3286737	-	COG0142(H:Coenzyme transport and metabolism)	COG0142(Geranylgeranyl pyrophosphate synthase)	METABOLISM	K00795	ispA	farnesyl diphosphate synthase [EC:2.5.1.1 2.5.1.10]	map00900(Terpenoid backbone biosynthesis)	Metabolism	Metabolism of terpenoids and polyketides	PF00348.19(polyprenyl_synt:Polyprenyl synthetase)	GO:0008299(biological_process:isoprenoid biosynthetic process); GO:0004337(molecular_function:geranyltranstransferase activity); GO:0016740(molecular_function:transferase activity)	GO:0003824;GO:0009987;GO:0008152	WP_000097114.1(MULTISPECIES: polyprenyl synthetase family protein [Acinetobacter])	sp|P22939|ISPA_ECOLI(Farnesyl diphosphate synthase OS=Escherichia coli (strain K12) OX=83333 GN=ispA PE=1 SV=1)	ref_gene
FQU82_RS15830	15324	15528	15473	6334	4972	5578	113.21	145.97	116.96	54.3	36.51	39.55	125.38	43.4533	0.459213	-1.12276	2.15514e-34	9.72174e-33	yes	down	FQU82_RS15830	outer membrane protein transport protein	NZ_CP045110.1	3299679	3301109	+	COG2067(I:Lipid transport and metabolism)	COG2067(Long-chain fatty acid transport protein)	METABOLISM	K06076	fadL	long-chain fatty acid transport protein				PF03349.18(Toluene_X:Outer membrane protein transport protein (OMPP1/FadL/TodX))			WP_000768254.1(outer membrane protein transport protein [Acinetobacter baumannii])		ref_gene
FQU82_RS16085	82	54	89	137	95	169	3.52	2.99	3.9	6.68	3.91	6.71	3.47	5.76667	2.23852	1.16255	1.08278e-06	5.76025e-06	yes	up	FQU82_RS16085	alkylphosphonate utilization protein	NZ_CP045110.1	3352283	3351939	-	COG2824(R:General function prediction only)	COG2824(Uncharacterized Zn-ribbon-containing protein)	POORLY CHARACTERIZED	K06193	phnA	protein PhnA				PF03831.16(YjdM:PhnA domain); PF08274.14(YjdM_Zn_Ribbon:PhnA Zinc-Ribbon)	GO:0016787(molecular_function:hydrolase activity)	GO:0003824	WP_071543433.1(alkylphosphonate utilization protein [Acinetobacter baumannii])	sp|P0AFJ3|YJDM_ECO57(Protein YjdM OS=Escherichia coli O157:H7 OX=83334 GN=yjdM PE=3 SV=1)	ref_gene
FQU82_RS16090	30	17	40	39	55	56	1.33	0.97	1.81	1.96	2.34	2.29	1.37	2.19667	2.20237	1.13906	0.000806037	0.00253905	yes	up	FQU82_RS16090	DUF488 domain-containing protein	NZ_CP045110.1	3352730	3352374	-	COG3189(S:Function unknown)	COG3189(Uncharacterized conserved protein YeaO, DUF488 family)	POORLY CHARACTERIZED							PF04343.15(DUF488:Protein of unknown function, DUF488)	GO:0008168(molecular_function:methyltransferase activity); GO:0032259(biological_process:methylation)	GO:0003824;GO:0008152	WP_001025492.1(DUF488 domain-containing protein [Acinetobacter baumannii])	sp|P76243|YEAO_ECOLI(Uncharacterized protein YeaO OS=Escherichia coli (strain K12) OX=83333 GN=yeaO PE=4 SV=2)	ref_gene
FQU82_RS16175	72	90	70	147	124	175	0.7	1.11	0.69	1.65	1.19	1.62	0.833333	1.48667	2.4211	1.27566	3.42635e-10	2.71226e-09	yes	up	FQU82_RS16175	RtcB family protein	NZ_CP045110.1	3369747	3370952	+	COG1690(J:Translation, ribosomal structure and biogenesis)	COG1690(RNA-splicing ligase RtcB, repairs tRNA damage)	INFORMATION STORAGE AND PROCESSING	K14415	rtcB	tRNA-splicing ligase RtcB (3'-phosphate/5'-hydroxy nucleic acid ligase) [EC:6.5.1.8]				PF01139.19(RtcB:tRNA-splicing ligase RtcB)	GO:0046872(molecular_function:metal ion binding); GO:0008033(biological_process:tRNA processing); GO:0005525(molecular_function:GTP binding); GO:0008452(molecular_function:RNA ligase activity)	GO:0005488;GO:0009987;GO:0003824;GO:0008152	WP_000512702.1(RtcB family protein [Acinetobacter baumannii])	sp|P46850|RTCB_ECOLI(RNA-splicing ligase RtcB OS=Escherichia coli (strain K12) OX=83333 GN=rtcB PE=1 SV=3)	ref_gene
FQU82_RS16235	16331	13911	14450	4854	4336	4777	169.05	183.44	152.99	58.18	44.46	47.29	168.493	49.9767	0.394509	-1.34187	2.00289e-35	9.55873e-34	yes	down	FQU82_RS16235	AraC family transcriptional regulator	NZ_CP045110.1	3383121	3384131	+	COG2207(K:Transcription)	COG2207(AraC-type DNA-binding domain and AraC-containing proteins)	INFORMATION STORAGE AND PROCESSING							PF12625.9(Arabinose_bd:Arabinose-binding domain of AraC transcription regulator, N-term); PF12833.9(HTH_18:Helix-turn-helix domain); PF00165.25(HTH_AraC:Bacterial regulatory helix-turn-helix proteins, AraC family)	GO:0003700(molecular_function:transcription factor activity, sequence-specific DNA binding); GO:0043565(molecular_function:sequence-specific DNA binding)	GO:0005488;GO:0140110	WP_000085721.1(MULTISPECIES: AraC family transcriptional regulator [Acinetobacter])	sp|P72171|ORUR_PSEAE(Ornithine utilization regulator OS=Pseudomonas aeruginosa (strain ATCC 15692 / DSM 22644 / CIP 104116 / JCM 14847 / LMG 12228 / 1C / PRS 101 / PAO1) OX=208964 GN=oruR PE=4 SV=1)	ref_gene
FQU82_RS16315	3985	3883	4112	1288	1042	1189	55.91	69.5	58.99	20.87	14.42	15.88	61.4667	17.0567	0.37047	-1.43257	4.62565e-53	3.80806e-51	yes	down	accD	acetyl-CoA carboxylase%2C carboxyltransferase subunit beta	NZ_CP045110.1	3402251	3401355	-	COG0777(I:Lipid transport and metabolism)	COG0777(Acetyl-CoA carboxylase beta subunit)	METABOLISM	K01963	accD	acetyl-CoA carboxylase carboxyl transferase subunit beta [EC:6.4.1.2 2.1.3.15]	map00720(Carbon fixation pathways in prokaryotes); map00640(Propanoate metabolism); map00061(Fatty acid biosynthesis); map00620(Pyruvate metabolism)	Metabolism;Metabolism;Metabolism;Metabolism	Energy metabolism;Carbohydrate metabolism;Lipid metabolism;Carbohydrate metabolism	PF01039.24(Carboxyl_trans:Carboxyl transferase domain)	GO:0006633(biological_process:fatty acid biosynthetic process); GO:0009317(cellular_component:acetyl-CoA carboxylase complex); GO:0016743(molecular_function:carboxyl- or carbamoyltransferase activity); GO:0008270(molecular_function:zinc ion binding); GO:0003989(molecular_function:acetyl-CoA carboxylase activity); GO:0005524(molecular_function:ATP binding); GO:2001295(biological_process:malonyl-Co…	GO:0005488;GO:0003824;GO:0008152;GO:0009987;GO:0032991	WP_001071168.1(MULTISPECIES: acetyl-CoA carboxylase, carboxyltransferase subunit beta [Acinetobacter])	sp|B7GWQ6|ACCD_ACIB3(Acetyl-coenzyme A carboxylase carboxyl transferase subunit beta OS=Acinetobacter baumannii (strain AB307-0294) OX=557600 GN=accD PE=3 SV=1)	ref_gene
FQU82_RS16320	11315	10187	11200	3277	2798	3255	152.05	174.6	153.89	50.88	37.1	41.68	160.18	43.22	0.360047	-1.47374	1.8752e-54	1.66892e-52	yes	down	trpA	tryptophan synthase subunit alpha	NZ_CP045110.1	3403051	3402248	-	COG0159(E:Amino acid transport and metabolism)	COG0159(Tryptophan synthase alpha chain)	METABOLISM	K01695	trpA	tryptophan synthase alpha chain [EC:4.2.1.20]	map00400(Phenylalanine, tyrosine and tryptophan biosynthesis); map00260(Glycine, serine and threonine metabolism)	Metabolism;Metabolism	Amino acid metabolism;Amino acid metabolism	PF00290.22(Trp_syntA:Tryptophan synthase alpha chain); PF00977.23(His_biosynth:Histidine biosynthesis protein)	GO:0004834(molecular_function:tryptophan synthase activity)	GO:0003824	WP_000088559.1(MULTISPECIES: tryptophan synthase subunit alpha [Acinetobacter])	sp|B7GWQ5|TRPA_ACIB3(Tryptophan synthase alpha chain OS=Acinetobacter baumannii (strain AB307-0294) OX=557600 GN=trpA PE=3 SV=1)	ref_gene
FQU82_RS16330	143	118	111	262	267	271	2.06	2.17	1.63	4.35	3.79	3.71	1.95333	3.95	2.7212	1.44424	5.51287e-17	8.76998e-16	yes	up	FQU82_RS16330	metal-dependent hydrolase	NZ_CP045110.1	3404466	3405341	+	COG3687(R:General function prediction only)	COG3687(Predicted metal-dependent hydrolase)	POORLY CHARACTERIZED	K07044		uncharacterized protein				PF10118.11(Metal_hydrol:Predicted metal-dependent hydrolase); PF11583.10(AurF:P-aminobenzoate N-oxygenase AurF)	GO:0016787(molecular_function:hydrolase activity)	GO:0003824	WP_000991233.1(metal-dependent hydrolase [Acinetobacter baumannii])		ref_gene
FQU82_RS16390	1159	1173	1224	481	445	467	7.63	9.82	8.24	3.68	2.91	2.95	8.56333	3.18	0.495614	-1.01271	8.48123e-21	1.67238e-19	yes	down	baeS	sensor histidine kinase efflux regulator BaeS	NZ_CP045110.1	3418368	3416710	-	COG5002(T:Signal transduction mechanisms)	COG5002(Sensor histidine kinase WalK)	CELLULAR PROCESSES AND SIGNALING	K07642	baeS	two-component system, OmpR family, sensor histidine kinase BaeS [EC:2.7.13.3]	map02020(Two-component system)	Environmental Information Processing	Signal transduction	PF02518.28(HATPase_c:Histidine kinase-, DNA gyrase B-, and HSP90-like ATPase); PF00512.27(HisKA:His Kinase A (phospho-acceptor) domain); PF00672.27(HAMP:HAMP domain)	GO:0005737(cellular_component:cytoplasm); GO:0000155(molecular_function:phosphorelay sensor kinase activity); GO:0016021(cellular_component:integral component of membrane)	GO:0003824;GO:0140299;GO:0110165	WP_001984796.1(sensor histidine kinase efflux regulator BaeS [Acinetobacter baumannii])	sp|P30847|BAES_ECOLI(Signal transduction histidine-protein kinase BaeS OS=Escherichia coli (strain K12) OX=83333 GN=baeS PE=1 SV=2)	ref_gene
FQU82_RS16395	2161	1463	1676	73	67	56	92.14	80.45	72.84	3.53	2.74	2.21	81.81	2.82667	0.0466903	-4.42073	1.42675e-115	3.61407e-113	yes	down	FQU82_RS16395	hypothetical protein	NZ_CP045110.1	3418500	3418880	+				K06006	cpxP	periplasmic protein CpxP/Spy							WP_000784267.1(MULTISPECIES: hypothetical protein [Acinetobacter])		ref_gene
FQU82_RS16425	5421	3659	4374	63	52	66	186.4	161.79	153.44	2.47	1.73	2.11	167.21	2.10333	0.0169369	-5.88369	1.35544e-216	1.11587e-213	yes	down	FQU82_RS16425	RcnB family protein	NZ_CP045110.1	3425769	3425386	-	COG5455(P:Inorganic ion transport and metabolism)	COG5455(Periplasmic regulator RcnB of Ni and Co efflux)	METABOLISM							PF11776.10(RcnB:Nickel/cobalt transporter regulator)			WP_031984877.1(RcnB family protein [Acinetobacter baumannii])		ref_gene
FQU82_RS16465	72	81	79	316	293	352	0.66	0.94	0.74	3.33	2.65	3.07	0.78	3.01667	5.23613	2.3885	5.19791e-46	3.56598e-44	yes	up	FQU82_RS16465	hypothetical protein	NZ_CP045110.1	3435606	3434677	-													WP_000595315.1(hypothetical protein [Acinetobacter baumannii])		ref_gene
FQU82_RS16610	47	38	48	116	79	127	1.41	1.46	1.47	3.98	2.3	3.56	1.44667	3.28	3.04082	1.60446	2.00314e-11	1.89007e-10	yes	up	FQU82_RS16610	YajQ family cyclic di-GMP-binding protein	NZ_CP045110.1	3464123	3464611	+	COG1666(T:Signal transduction mechanisms)	COG1666(Cyclic di-GMP-binding protein YajQ, UPF0234 family)	CELLULAR PROCESSES AND SIGNALING	K09767	yajQ	cyclic-di-GMP-binding protein				PF04461.15(DUF520:Protein of unknown function (DUF520))			WP_001138893.1(MULTISPECIES: YajQ family cyclic di-GMP-binding protein [Acinetobacter])	sp|B7I989|Y3429_ACIB5(UPF0234 protein AB57_3429 OS=Acinetobacter baumannii (strain AB0057) OX=480119 GN=AB57_3429 PE=3 SV=1)	ref_gene
FQU82_RS16860	976	764	897	2274	2503	2495	25.38	25.47	23.82	67.73	63.33	60.93	24.89	63.9967	3.50266	1.80845	5.41931e-39	2.9743e-37	yes	up	FQU82_RS16860	hypothetical protein	NZ_CP045110.1	3512312	3512839	+													WP_000021434.1(MULTISPECIES: hypothetical protein [Acinetobacter])		ref_gene
FQU82_RS16960	28802	27493	30088	7114	4696	5976	127.49	154.67	136.31	36.62	20.73	25.48	139.49	27.61	0.258324	-1.95274	7.43861e-65	9.07235e-63	yes	down	FQU82_RS16960	hypothetical protein	NZ_CP045110.1	3530880	3533303	+													WP_000479325.1(hypothetical protein [Acinetobacter baumannii])		ref_gene
FQU82_RS16965	5	5	10	26	22	24	0.12	0.15	0.24	0.7	0.51	0.53	0.17	0.58	4.5595	2.18887	9.67569e-06	4.42528e-05	yes	up	FQU82_RS16965	HAD-IB family hydrolase	NZ_CP045110.1	3533956	3533363	-	COG0560(E:Amino acid transport and metabolism)	COG0560(Phosphoserine phosphatase)	METABOLISM							PF12710.9(HAD:haloacid dehalogenase-like hydrolase)	GO:0016787(molecular_function:hydrolase activity)	GO:0003824	WP_001046670.1(HAD-IB family hydrolase [Acinetobacter baumannii])	sp|P0CAV6|CICA_CAUVC(Protein CicA OS=Caulobacter vibrioides (strain ATCC 19089 / CB15) OX=190650 GN=cicA PE=4 SV=1)	ref_gene
FQU82_RS16990	9927	10332	10548	14891	15409	18848	53.67	71.02	58.36	93.56	82.99	98.04	61.0167	91.53	2.02102	1.01508	9.92853e-18	1.65963e-16	yes	up	FQU82_RS16990	M3 family metallopeptidase	NZ_CP045110.1	3537170	3539224	+	COG0339(O:Posttranslational modification, protein turnover, chaperones)	COG0339(Zn-dependent oligopeptidase, M3 family)	CELLULAR PROCESSES AND SIGNALING	K01414	prlC	oligopeptidase A [EC:3.4.24.70]				PF01432.22(Peptidase_M3:Peptidase family M3); PF19310.1(TOP_N:Neurolysin/Thimet oligopeptidase, N-terminal domain)	GO:0046872(molecular_function:metal ion binding); GO:0004222(molecular_function:metalloendopeptidase activity)	GO:0003824;GO:0005488	WP_000266473.1(M3 family metallopeptidase [Acinetobacter baumannii])	sp|P27298|OPDA_ECOLI(Oligopeptidase A OS=Escherichia coli (strain K12) OX=83333 GN=prlC PE=3 SV=3)	ref_gene
FQU82_RS17000	113	109	108	231	186	221	3.69	4.58	3.6	8.61	5.88	6.74	3.95667	7.07667	2.43694	1.28507	4.70918e-15	6.30379e-14	yes	up	FQU82_RS17000	hypothetical protein	NZ_CP045110.1	3539486	3539917	+										PF05300.13(MIC19_MIC25:MICOS complex subunit MIC19/MIC25)	GO:0016021(cellular_component:integral component of membrane)	GO:0110165	WP_001130979.1(hypothetical protein [Acinetobacter baumannii])		ref_gene
FQU82_RS17025	426	307	420	721	801	685	17.33	16.1	17.42	33.32	31.27	25.79	16.95	30.1267	2.43731	1.28529	6.7712e-15	8.99095e-14	yes	up	FQU82_RS17025	succinate dehydrogenase assembly factor 2	NZ_CP045110.1	3545598	3545341	-	COG2938(O:Posttranslational modification, protein turnover, chaperones)	COG2938(Succinate dehydrogenase flavin-adding protein, antitoxin component of the CptAB toxin-antitoxin module)	CELLULAR PROCESSES AND SIGNALING	K09159	cptB	antitoxin CptB				PF03937.18(Sdh5:Flavinator of succinate dehydrogenase)	GO:0005737(cellular_component:cytoplasm)	GO:0110165	WP_001288210.1(MULTISPECIES: succinate dehydrogenase assembly factor 2 [Acinetobacter])	sp|Q6F7U1|SDHE_ACIAD(FAD assembly factor SdhE OS=Acinetobacter baylyi (strain ATCC 33305 / BD413 / ADP1) OX=62977 GN=sdhE PE=3 SV=1)	ref_gene
FQU82_RS17035	2173	1765	1814	566	500	574	16.85	17.41	14.39	5.09	3.85	4.27	16.2167	4.40333	0.359494	-1.47596	1.83321e-30	6.22347e-29	yes	down	FQU82_RS17035	NAD(P)/FAD-dependent oxidoreductase	NZ_CP045110.1	3548498	3547008	-	COG2072(P:Inorganic ion transport and metabolism)	COG2072(Predicted flavoprotein CzcO associated with the cation diffusion facilitator CzcD)	METABOLISM	K10215	ethA	monooxygenase [EC:1.14.13.-]	map00627(Aminobenzoate degradation)	Metabolism	Xenobiotics biodegradation and metabolism	PF00743.21(FMO-like:Flavin-binding monooxygenase-like); PF13450.8(NAD_binding_8:NAD(P)-binding Rossmann-like domain); PF13738.8(Pyr_redox_3:Pyridine nucleotide-disulphide oxidoreductase); PF13434.8(K_oxygenase:L-lysine 6-monooxygenase (NADPH-requiring)); PF07992.16(Pyr_redox_2:Pyridine nucleotide-disulphide oxidoreductase); PF01266.26(DAO:FAD dependent oxidoreductase); PF01946.19(Thi4:Thi4 family…	GO:0050661(molecular_function:NADP binding); GO:0050660(molecular_function:flavin adenine dinucleotide binding); GO:0004499(molecular_function:N,N-dimethylaniline monooxygenase activity)	GO:0003824;GO:0005488	WP_000415127.1(NAD(P)/FAD-dependent oxidoreductase [Acinetobacter baumannii])	sp|A5H9N6|ALMA_ACISP(Probable FAD-binding monooxygenase AlmA OS=Acinetobacter sp. OX=472 GN=almA PE=3 SV=1)	ref_gene
FQU82_RS17270	7224	5862	6099	1353	1222	1380	142.98	148.36	123.35	30.8	23.69	25.83	138.23	26.7733	0.260112	-1.94279	8.31526e-58	8.55692e-56	yes	down	FQU82_RS17270	ABC transporter substrate-binding protein	NZ_CP045110.1	3582493	3581852	-	COG2854(M:Cell wall/membrane/envelope biogenesis)	COG2854(Periplasmic subunit MlaC of the ABC-type intermembrane phospholipid transporter Mla)	CELLULAR PROCESSES AND SIGNALING	K07323	mlaC	phospholipid transport system substrate-binding protein	map02010(ABC transporters)	Environmental Information Processing	Membrane transport	PF05494.14(MlaC:MlaC protein)			EEX02914.1(toluene tolerance protein Ttg2D [Acinetobacter baumannii ATCC 19606 = CIP 70.34 = JCM 6841])	sp|Q9Z3Z9|TTG2D_PSEPU(Toluene tolerance protein ttg2D OS=Pseudomonas putida OX=303 GN=ttg2D PE=3 SV=1)	ref_gene
FQU82_RS17275	2694	2274	2325	513	477	535	53.12	57.33	46.85	11.63	9.21	9.98	52.4333	10.2733	0.264011	-1.92133	1.85059e-54	1.66892e-52	yes	down	FQU82_RS17275	outer membrane lipid asymmetry maintenance protein MlaD	NZ_CP045110.1	3583200	3582520	-	COG1463(M:Cell wall/membrane/envelope biogenesis)	COG1463(Periplasmic subunit MlaD of the ABC-type intermembrane phospholipid transporter Mla)	CELLULAR PROCESSES AND SIGNALING	K02067	mlaD	phospholipid/cholesterol/gamma-HCH transport system substrate-binding protein	map02010(ABC transporters)	Environmental Information Processing	Membrane transport	PF02470.22(MlaD:MlaD protein)	GO:0016021(cellular_component:integral component of membrane)	GO:0110165	WP_000842362.1(MULTISPECIES: outer membrane lipid asymmetry maintenance protein MlaD [Acinetobacter])	sp|P64605|MLAD_ECO57(Intermembrane phospholipid transport system binding protein MlaD OS=Escherichia coli O157:H7 OX=83334 GN=mlaD PE=3 SV=1)	ref_gene
FQU82_RS17290	66	59	90	222	101	128	11.44	13.41	15.63	43.43	16.52	19.82	13.4933	26.59	2.62196	1.39065	7.99151e-08	4.91889e-07	yes	up	FQU82_RS17290	hypothetical protein	NZ_CP045110.1	3585106	3584921	-											GO:0016021(cellular_component:integral component of membrane)	GO:0110165	WP_002135592.1(hypothetical protein [Acinetobacter baumannii])		ref_gene
FQU82_RS17340	24652	18410	22473	50576	62298	49005	363.85	346.76	339.1	861.64	906	688.09	349.903	818.577	3.15452	1.65742	4.07407e-24	1.00119e-22	yes	up	FQU82_RS17340	PspC domain-containing protein	NZ_CP045110.1	3598663	3598917	+	COG1983(K:Transcription); COG1983(T:Signal transduction mechanisms)	COG1983(Phage shock protein PspC (stress-responsive transcriptional regulator)); COG1983(Phage shock protein PspC (stress-responsive transcriptional regulator))	INFORMATION STORAGE AND PROCESSING;CELLULAR PROCESSES AND SIGNALING							PF04024.14(PspC:PspC domain)	GO:0016021(cellular_component:integral component of membrane); GO:0005886(cellular_component:plasma membrane); GO:0003677(molecular_function:DNA binding)	GO:0110165;GO:0005488	WP_000013717.1(MULTISPECIES: PspC domain-containing protein [Acinetobacter])	sp|O34719|YVLC_BACSU(Uncharacterized membrane protein YvlC OS=Bacillus subtilis (strain 168) OX=224308 GN=yvlC PE=4 SV=1)	ref_gene
FQU82_RS17380	27	33	36	112	58	87	0.37	0.58	0.51	1.79	0.79	1.15	0.486667	1.24333	3.35225	1.74513	2.96362e-10	2.3745e-09	yes	up	FQU82_RS17380	DMT family transporter	NZ_CP045110.1	3609019	3608120	-	COG0697(G:Carbohydrate transport and metabolism); COG0697(E:Amino acid transport and metabolism); COG0697(R:General function prediction only)	COG0697(Permease of the drug/metabolite transporter (DMT) superfamily); COG0697(Permease of the drug/metabolite transporter (DMT) superfamily); COG0697(Permease of the drug/metabolite transporter (DMT) superfamily)	METABOLISM;METABOLISM;POORLY CHARACTERIZED							PF00892.22(EamA:EamA-like transporter family)	GO:0016021(cellular_component:integral component of membrane)	GO:0110165	WP_001018289.1(DMT family transporter [Acinetobacter baumannii])	sp|P96680|YDFC_BACSU(Uncharacterized transporter YdfC OS=Bacillus subtilis (strain 168) OX=224308 GN=ydfC PE=3 SV=1)	ref_gene
FQU82_RS17425	322	516	408	732	601	777	2.53	5.15	3.28	6.66	4.68	5.85	3.65333	5.73	2.13519	1.09437	2.28886e-11	2.13519e-10	yes	up	astD	succinylglutamate-semialdehyde dehydrogenase	NZ_CP045110.1	3618120	3616651	-	COG1012(I:Lipid transport and metabolism)	COG1012(Acyl-CoA reductase or other NAD-dependent aldehyde dehydrogenase)	METABOLISM	K06447	astD	succinylglutamic semialdehyde dehydrogenase [EC:1.2.1.71]	map00330(Arginine and proline metabolism)	Metabolism	Amino acid metabolism	PF00171.24(Aldedh:Aldehyde dehydrogenase family)	GO:0019545(biological_process:arginine catabolic process to succinate); GO:0043824(molecular_function:succinylglutamate-semialdehyde dehydrogenase activity); GO:0019544(biological_process:arginine catabolic process to glutamate)	GO:0009987;GO:0003824;GO:0008152	WP_000071652.1(succinylglutamate-semialdehyde dehydrogenase [Acinetobacter baumannii])	sp|Q6FCQ0|ASTD_ACIAD(N-succinylglutamate 5-semialdehyde dehydrogenase OS=Acinetobacter baylyi (strain ATCC 33305 / BD413 / ADP1) OX=62977 GN=astD PE=3 SV=1)	ref_gene
FQU82_RS17430	137	135	126	241	190	253	1.63	2.05	1.53	3.31	2.23	2.87	1.73667	2.80333	2.16304	1.11306	7.87058e-12	7.78313e-11	yes	up	astA	arginine N-succinyltransferase	NZ_CP045110.1	3619151	3618120	-	COG3138(E:Amino acid transport and metabolism)	COG3138(Arginine/ornithine N-succinyltransferase beta subunit)	METABOLISM	K00673	astA	arginine N-succinyltransferase [EC:2.3.1.109]	map00330(Arginine and proline metabolism)	Metabolism	Amino acid metabolism	PF04958.14(AstA:Arginine N-succinyltransferase beta subunit)	GO:0008791(molecular_function:arginine N-succinyltransferase activity); GO:0006527(biological_process:arginine catabolic process)	GO:0009987;GO:0003824;GO:0008152	WP_000973732.1(MULTISPECIES: arginine N-succinyltransferase [Acinetobacter])	sp|B2K295|ASTA_YERPB(Arginine N-succinyltransferase OS=Yersinia pseudotuberculosis serotype IB (strain PB1/+) OX=502801 GN=astA PE=3 SV=1)	ref_gene
FQU82_RS17445	450	501	491	929	706	833	3.65	5.17	4.08	8.74	5.69	6.48	4.3	6.97	2.15595	1.10832	8.57296e-22	1.83317e-20	yes	up	FQU82_RS17445	amino acid permease	NZ_CP045110.1	3624269	3622836	-	COG0833(E:Amino acid transport and metabolism)	COG0833(Amino acid permease)	METABOLISM	K16235	mmuP	S-methylmethionine transporter				PF00324.23(AA_permease:Amino acid permease); PF13520.8(AA_permease_2:Amino acid permease)	GO:0016021(cellular_component:integral component of membrane); GO:0006865(biological_process:amino acid transport); GO:0055085(biological_process:transmembrane transport)	GO:0009987;GO:0051179;GO:0110165	WP_001191140.1(MULTISPECIES: amino acid permease [Acinetobacter])	sp|Q47689|MMUP_ECOLI(Probable S-methylmethionine permease OS=Escherichia coli (strain K12) OX=83333 GN=mmuP PE=3 SV=2)	ref_gene
FQU82_RS17450	3949	3642	4216	1043	1095	1032	27.8	32.62	30.37	8.52	7.67	6.98	30.2633	7.72333	0.341173	-1.55143	1.54008e-39	8.59575e-38	yes	down	FQU82_RS17450	hypothetical protein	NZ_CP045110.1	3625960	3624683	-	COG3063(N:Cell motility); COG3063(W:Extracellular structures)	COG3063(Type IV pilus assembly protein PilF/PilW); COG3063(Type IV pilus assembly protein PilF/PilW)	CELLULAR PROCESSES AND SIGNALING;CELLULAR PROCESSES AND SIGNALING										WP_000360755.1(hypothetical protein [Acinetobacter baumannii])		ref_gene
FQU82_RS17465	2900	2163	2499	981	972	793	69.58	66.47	61.24	26.99	22.74	17.91	65.7633	22.5467	0.460688	-1.11814	4.10099e-13	4.59338e-12	yes	down	FQU82_RS17465	hypothetical protein	NZ_CP045110.1	3628044	3627481	-													EEX02875.1(hypothetical protein HMPREF0010_02568 [Acinetobacter baumannii ATCC 19606 = CIP 70.34 = JCM 6841])		ref_gene
FQU82_RS17505	178	187	187	316	297	367	4.15	5.58	4.45	8.45	6.75	8.05	4.72667	7.75	2.24374	1.1659	1.8461e-15	2.60911e-14	yes	up	FQU82_RS17505	NAD(P)H-dependent oxidoreductase	NZ_CP045110.1	3635966	3636553	+	COG2249(R:General function prediction only)	COG2249(Putative NADPH-quinone reductase (modulator of drug activity B))	POORLY CHARACTERIZED	K03923	mdaB	NADPH dehydrogenase (quinone) [EC:1.6.5.10]				PF02525.19(Flavodoxin_2:Flavodoxin-like fold)			WP_000065455.1(MULTISPECIES: NAD(P)H-dependent oxidoreductase [Acinetobacter])	sp|P0AEY7|MDAB_ECO57(NADPH:quinone oxidoreductase MdaB OS=Escherichia coli O157:H7 OX=83334 GN=mdaB PE=1 SV=1)	ref_gene
FQU82_RS17510	368	342	338	679	565	680	21.09	25.38	19.71	43.9	30.71	35.59	22.06	36.7333	2.31377	1.21025	3.44445e-23	8.16012e-22	yes	up	FQU82_RS17510	antibiotic biosynthesis monooxygenase	NZ_CP045110.1	3636567	3636881	+	COG1359(C:Energy production and conversion)	COG1359(Quinol monooxygenase YgiN)	METABOLISM							PF03992.18(ABM:Antibiotic biosynthesis monooxygenase)	GO:0004497(molecular_function:monooxygenase activity)	GO:0003824	EEX02866.1(antibiotic biosynthesis monooxygenase [Acinetobacter baumannii ATCC 19606 = CIP 70.34 = JCM 6841])	sp|P0ADU3|YGIN_ECO57(Probable quinol monooxygenase YgiN OS=Escherichia coli O157:H7 OX=83334 GN=ygiN PE=3 SV=1)	ref_gene
FQU82_RS17555	39	41	45	80	58	83	0.46	0.61	0.54	1.09	0.67	0.93	0.536667	0.896667	2.22576	1.1543	3.62979e-06	1.79204e-05	yes	up	FQU82_RS17555	lipase secretion chaperone	NZ_CP045110.1	3644863	3645894	+	COG5380(O:Posttranslational modification, protein turnover, chaperones)	COG5380(Lipase chaperone LimK)	CELLULAR PROCESSES AND SIGNALING							PF03280.16(Lipase_chap:Proteobacterial lipase chaperone protein)	GO:0016021(cellular_component:integral component of membrane); GO:0005886(cellular_component:plasma membrane); GO:0006457(biological_process:protein folding); GO:0051082(molecular_function:unfolded protein binding); GO:0016042(biological_process:lipid catabolic process)	GO:0009987;GO:0008152;GO:0110165;GO:0005488	WP_001189454.1(lipase secretion chaperone [Acinetobacter baumannii])	sp|Q43961|LIFO_ACIAD(Lipase chaperone OS=Acinetobacter baylyi (strain ATCC 33305 / BD413 / ADP1) OX=62977 GN=lifO PE=3 SV=2)	ref_gene
FQU82_RS17650	194	114	159	324	299	325	18.7	14.34	15.51	35.02	27.01	28.13	16.1833	30.0533	2.56481	1.35885	3.34937e-13	3.82968e-12	yes	up	FQU82_RS17650	bacterioferritin-associated ferredoxin	NZ_CP045110.1	3662210	3662404	+	COG2906(P:Inorganic ion transport and metabolism)	COG2906(Bacterioferritin-associated ferredoxin)	METABOLISM	K02192	bfd	bacterioferritin-associated ferredoxin				PF04324.17(Fer2_BFD:BFD-like [2Fe-2S] binding domain)			WP_000289091.1(MULTISPECIES: bacterioferritin-associated ferredoxin [Acinetobacter])	sp|O68934|BFD_SERMA(Bacterioferritin-associated ferredoxin OS=Serratia marcescens OX=615 GN=bfd PE=3 SV=1)	ref_gene
FQU82_RS17655	5416	4385	5595	8712	9166	8429	150.51	156.31	158.74	276.94	247.35	219.52	155.187	247.937	2.17315	1.11979	1.44949e-17	2.41069e-16	yes	up	bfr	bacterioferritin	NZ_CP045110.1	3662649	3663113	+	COG2193(P:Inorganic ion transport and metabolism)	COG2193(Bacterioferritin (cytochrome b1))	METABOLISM	K03594	bfr	bacterioferritin [EC:1.16.3.1]	map00860(Porphyrin and chlorophyll metabolism)	Metabolism	Metabolism of cofactors and vitamins	PF00210.26(Ferritin:Ferritin-like domain)	GO:0008199(molecular_function:ferric iron binding); GO:0006879(biological_process:cellular iron ion homeostasis); GO:0006826(biological_process:iron ion transport); GO:0004322(molecular_function:ferroxidase activity)	GO:0005488;GO:0065007;GO:0009987;GO:0051179;GO:0003824	WP_000678117.1(bacterioferritin [Acinetobacter baumannii])	sp|P22759|BFR_AZOVI(Bacterioferritin OS=Azotobacter vinelandii OX=354 GN=bfr PE=1 SV=2)	ref_gene
FQU82_RS17870	18	18	22	34	27	33	0.35	0.44	0.43	0.75	0.51	0.6	0.406667	0.62	2.04563	1.03255	0.00348465	0.0095386	yes	up	FQU82_RS17870	hypothetical protein	NZ_CP045110.1	3711561	3712253	+											GO:0016021(cellular_component:integral component of membrane)	GO:0110165	EEX02799.1(hypothetical protein HMPREF0010_02492 [Acinetobacter baumannii ATCC 19606 = CIP 70.34 = JCM 6841])		ref_gene
FQU82_RS18010	1588	1487	1664	660	451	509	24.58	29.38	26.33	11.78	6.87	7.49	26.7633	8.71333	0.429912	-1.21789	2.08677e-22	4.70667e-21	yes	down	aqpZ	aquaporin Z	NZ_CP045110.1	3738472	3739161	+	COG0580(G:Carbohydrate transport and metabolism)	COG0580(Glycerol uptake facilitator or related aquaporin (Major Intrinsic protein Family))	METABOLISM	K06188	aqpZ	aquaporin Z				PF00230.22(MIP:Major intrinsic protein)	GO:0015250(molecular_function:water channel activity); GO:0016021(cellular_component:integral component of membrane); GO:0005886(cellular_component:plasma membrane)	GO:0005215;GO:0110165	WP_001045987.1(MULTISPECIES: aquaporin Z [Acinetobacter])	sp|Q2YR68|AQPZ_BRUA2(Aquaporin Z OS=Brucella abortus (strain 2308) OX=359391 GN=aqpZ PE=3 SV=1)	ref_gene
FQU82_RS18135	421	290	474	868	1001	1009	6.43	5.65	7.4	15.3	15.06	14.65	6.49333	15.0033	3.09492	1.6299	2.18463e-20	4.20701e-19	yes	up	FQU82_RS18135	class I SAM-dependent methyltransferase	NZ_CP045110.1	3760114	3759287	-	COG2230(I:Lipid transport and metabolism)	COG2230(Cyclopropane fatty-acyl-phospholipid synthase and related methyltransferases)	METABOLISM							PF13489.8(Methyltransf_23:Methyltransferase domain); PF13649.8(Methyltransf_25:Methyltransferase domain); PF02353.22(CMAS:Mycolic acid cyclopropane synthetase); PF08242.14(Methyltransf_12:Methyltransferase domain); PF08241.14(Methyltransf_11:Methyltransferase domain); PF13847.8(Methyltransf_31:Methyltransferase domain); PF07021.14(MetW:Methionine biosynthesis protein MetW); PF05401.13(NodS:Nodula…	GO:0008168(molecular_function:methyltransferase activity); GO:0032259(biological_process:methylation)	GO:0003824;GO:0008152	EEX02749.1(methyltransferase domain protein [Acinetobacter baumannii ATCC 19606 = CIP 70.34 = JCM 6841])	sp|A4F7P5|ERYG_SACEN(Erythromycin 3'-O-methyltransferase OS=Saccharopolyspora erythraea (strain ATCC 11635 / DSM 40517 / JCM 4748 / NBRC 13426 / NCIMB 8594 / NRRL 2338) OX=405948 GN=eryG PE=1 SV=1)	ref_gene
FQU82_RS18140	2256	1928	2268	852	763	916	19.82	21.56	20.38	8.68	6.65	7.71	20.5867	7.68	0.495531	-1.01295	5.743e-19	1.0391e-17	yes	down	FQU82_RS18140	FAD-dependent oxidoreductase	NZ_CP045110.1	3761417	3760119	-	COG2907(R:General function prediction only)	COG2907(Predicted flavin-containing amine oxidase)	POORLY CHARACTERIZED	K06954		uncharacterized protein				PF01593.26(Amino_oxidase:Flavin containing amine oxidoreductase); PF13450.8(NAD_binding_8:NAD(P)-binding Rossmann-like domain); PF07992.16(Pyr_redox_2:Pyridine nucleotide-disulphide oxidoreductase); PF01266.26(DAO:FAD dependent oxidoreductase); PF00890.26(FAD_binding_2:FAD binding domain)	GO:0016491(molecular_function:oxidoreductase activity)	GO:0003824	KAA3497713.1(monoamine oxidase [Acinetobacter baumannii])		ref_gene
FQU82_RS18310	21510	15489	19058	4164	4183	4742	318.37	292.57	288.38	71.14	61	66.77	299.773	66.3033	0.295518	-1.75868	2.06e-36	1.02782e-34	yes	down	FQU82_RS18310	hypothetical protein	NZ_CP045110.1	3806215	3806982	+													WP_002000780.1(hypothetical protein [Acinetobacter baumannii])		ref_gene
FQU82_RS18400	1048	1509	1193	2319	1867	2393	8.13	14.9	9.47	20.87	14.39	17.81	10.8333	17.69	2.20962	1.1438	6.73398e-16	9.85556e-15	yes	up	guaB	IMP dehydrogenase	NZ_CP045110.1	3826416	3824950	-	COG0516(F:Nucleotide transport and metabolism)	COG0516(IMP dehydrogenase/GMP reductase)	METABOLISM	K00088	guaB	IMP dehydrogenase [EC:1.1.1.205]	map00983(Drug metabolism - other enzymes); map00230(Purine metabolism)	Metabolism;Metabolism	Xenobiotics biodegradation and metabolism;Nucleotide metabolism	PF00478.27(IMPDH:IMP dehydrogenase / GMP reductase domain); PF00571.30(CBS:CBS domain); PF03060.17(NMO:Nitronate monooxygenase); PF01180.23(DHO_dh:Dihydroorotate dehydrogenase); PF01070.20(FMN_dh:FMN-dependent dehydrogenase)	GO:0000166(molecular_function:nucleotide binding); GO:0046872(molecular_function:metal ion binding); GO:0006177(biological_process:GMP biosynthetic process); GO:0003938(molecular_function:IMP dehydrogenase activity)	GO:0003824;GO:0005488;GO:0009987;GO:0008152	WP_000956023.1(MULTISPECIES: IMP dehydrogenase [Acinetobacter])	sp|P31002|IMDH_ACICA(Inosine-5'-monophosphate dehydrogenase OS=Acinetobacter calcoaceticus OX=471 GN=guaB PE=3 SV=1)	ref_gene
FQU82_RS18440	2284	3113	2718	1125	864	1013	35.56	61.87	43.26	20.21	13.24	14.99	46.8967	16.1467	0.466179	-1.10104	2.46293e-17	4.03503e-16	yes	down	FQU82_RS18440	M23 family metallopeptidase	NZ_CP045110.1	3837139	3836447	-	COG0739(M:Cell wall/membrane/envelope biogenesis)	COG0739(Murein DD-endopeptidase MepM and murein hydrolase activator NlpD, contains LysM domain)	CELLULAR PROCESSES AND SIGNALING							PF01551.24(Peptidase_M23:Peptidase family M23)	GO:0016787(molecular_function:hydrolase activity)	GO:0003824	WP_000557460.1(MULTISPECIES: M23 family metallopeptidase [Acinetobacter])	sp|P0AFT0|MEPM_ECOL6(Murein DD-endopeptidase MepM OS=Escherichia coli O6:H1 (strain CFT073 / ATCC 700928 / UPEC) OX=199310 GN=mepM PE=3 SV=1)	ref_gene
FQU82_RS18555	4	10	5	23	22	8	0.12	0.37	0.15	0.76	0.62	0.22	0.213333	0.533333	3.54965	1.82768	0.00219375	0.00625997	yes	up	uraD	2-oxo-4-hydroxy-4-carboxy-5-ureidoimidazoline decarboxylase	NZ_CP045110.1	3860073	3860576	+	COG3195(F:Nucleotide transport and metabolism)	COG3195(2-oxo-4-hydroxy-4-carboxy--5-ureidoimidazoline (OHCU) decarboxylase (uric acid degradation))	METABOLISM	K16840	hpxQ	2-oxo-4-hydroxy-4-carboxy-5-ureidoimidazoline decarboxylase [EC:4.1.1.97]	map00230(Purine metabolism)	Metabolism	Nucleotide metabolism	PF09349.12(OHCU_decarbox:OHCU decarboxylase)	GO:0016829(molecular_function:lyase activity); GO:0006144(biological_process:purine nucleobase metabolic process)	GO:0009987;GO:0003824;GO:0008152	WP_171519068.1(2-oxo-4-hydroxy-4-carboxy-5-ureidoimidazoline decarboxylase [Acinetobacter baumannii])	sp|Q54SV3|ALN1_DICDI(Probable allantoinase 1 OS=Dictyostelium discoideum OX=44689 GN=allB1 PE=3 SV=1)	ref_gene
FQU82_RS18925	5894	4048	5425	11666	15822	12745	260.61	230.96	244.47	584.88	669.4	519.83	245.347	591.37	3.35073	1.74448	6.4307e-22	1.42123e-20	yes	up	FQU82_RS18925	DUF1328 domain-containing protein	NZ_CP045110.1	3940801	3940959	+	COG5487(S:Function unknown)	COG5487(Uncharacterized membrane protein YtjA, UPF0391 family)	POORLY CHARACTERIZED							PF07043.15(DUF1328:Protein of unknown function (DUF1328))	GO:0016021(cellular_component:integral component of membrane); GO:0005886(cellular_component:plasma membrane)	GO:0110165	WP_002053759.1(MULTISPECIES: DUF1328 domain-containing protein [Acinetobacter])	sp|B0VA17|Y050_ACIBY(UPF0391 membrane protein ABAYE0050 OS=Acinetobacter baumannii (strain AYE) OX=509173 GN=ABAYE0050 PE=3 SV=1)	ref_gene
FQU82_RS18940	60	73	59	116	87	121	0.71	1.1	0.71	1.59	1.02	1.37	0.84	1.32667	2.12258	1.08582	4.94776e-07	2.78989e-06	yes	up	mutY	A/G-specific adenine glycosylase	NZ_CP045110.1	3942557	3943591	+	COG1194(L:Replication, recombination and repair)	COG1194(Adenine-specific DNA glycosylase, acts on AG and A-oxoG pairs)	INFORMATION STORAGE AND PROCESSING	K03575	mutY	A/G-specific adenine glycosylase [EC:3.2.2.31]	map03410(Base excision repair)	Genetic Information Processing	Replication and repair	PF14815.8(NUDIX_4:NUDIX domain); PF00730.27(HhH-GPD:HhH-GPD superfamily base excision DNA repair protein); PF00633.25(HHH:Helix-hairpin-helix motif)	GO:0006284(biological_process:base-excision repair); GO:0046872(molecular_function:metal ion binding); GO:0003677(molecular_function:DNA binding); GO:0019104(molecular_function:DNA N-glycosylase activity); GO:0051539(molecular_function:4 iron, 4 sulfur cluster binding)	GO:0005488;GO:0009987;GO:0003824;GO:0008152;GO:0050896	WP_001113869.1(A/G-specific adenine glycosylase [Acinetobacter baumannii])	sp|P17802|MUTY_ECOLI(Adenine DNA glycosylase OS=Escherichia coli (strain K12) OX=83333 GN=mutY PE=1 SV=1)	ref_gene
FQU82_RS18985	418	353	418	704	816	858	6.46	6.96	6.6	12.55	12.42	12.6	6.67333	12.5233	2.54232	1.34614	9.30232e-20	1.77067e-18	yes	up	dkgB	2%2C5-didehydrogluconate reductase DkgB	NZ_CP045110.1	3948987	3949790	+	COG0656(Q:Secondary metabolites biosynthesis, transport and catabolism)	COG0656(Aldo/keto reductase, related to diketogulonate reductase)	METABOLISM	K06222	dkgB	2,5-diketo-D-gluconate reductase B [EC:1.1.1.346]				PF00248.23(Aldo_ket_red:Aldo/keto reductase family); PF11210.10(DUF2996:Protein of unknown function (DUF2996))	GO:0004032(molecular_function:alditol:NADP+ 1-oxidoreductase activity); GO:0047834(molecular_function:D-threo-aldose 1-dehydrogenase activity); GO:0050580(molecular_function:2,5-didehydrogluconate reductase activity)	GO:0003824	EEX01894.1(AKR5D [Acinetobacter baumannii ATCC 19606 = CIP 70.34 = JCM 6841])	sp|Q8X7Z7|DKGB_ECO57(2,5-diketo-D-gluconic acid reductase B OS=Escherichia coli O157:H7 OX=83334 GN=dkgB PE=3 SV=1)	ref_gene
FQU82_RS19010	749	821	744	1716	1415	1632	7.81	10.91	7.94	20.73	14.62	16.28	8.88667	17.21	2.59497	1.37572	2.09377e-38	1.07731e-36	yes	up	dnaJ	molecular chaperone DnaJ	NZ_CP045110.1	3954311	3953199	-	COG0484(O:Posttranslational modification, protein turnover, chaperones)	COG0484(DnaJ-class molecular chaperone with C-terminal Zn finger domain)	CELLULAR PROCESSES AND SIGNALING	K03686	dnaJ	molecular chaperone DnaJ				PF01556.20(DnaJ_C:DnaJ C terminal domain); PF00226.33(DnaJ:DnaJ domain); PF00684.21(DnaJ_CXXCXGXG:DnaJ central domain)	GO:0005737(cellular_component:cytoplasm); GO:0006457(biological_process:protein folding); GO:0031072(molecular_function:heat shock protein binding); GO:0051082(molecular_function:unfolded protein binding); GO:0006260(biological_process:DNA replication); GO:0008270(molecular_function:zinc ion binding); GO:0009408(biological_process:response to heat); GO:0005524(molecular_function:ATP binding)	GO:0005488;GO:0110165;GO:0009987;GO:0008152;GO:0050896	WP_110981579.1(molecular chaperone DnaJ [Acinetobacter baumannii])	sp|B7GV08|DNAJ_ACIB3(Chaperone protein DnaJ OS=Acinetobacter baumannii (strain AB307-0294) OX=557600 GN=dnaJ PE=3 SV=1)	ref_gene
FQU82_RS19045	516	513	458	154	112	134	7.21	9.15	6.54	2.49	1.54	1.78	7.63333	1.93667	0.338283	-1.5637	1.11279e-24	2.86283e-23	yes	down	FQU82_RS19045	LysR family transcriptional regulator	NZ_CP045110.1	3964465	3965355	+	COG0583(K:Transcription)	COG0583(DNA-binding transcriptional regulator, LysR family)	INFORMATION STORAGE AND PROCESSING							PF03466.22(LysR_substrate:LysR substrate binding domain); PF00126.29(HTH_1:Bacterial regulatory helix-turn-helix protein, lysR family)	GO:0003700(molecular_function:transcription factor activity, sequence-specific DNA binding)	GO:0140110	WP_001209840.1(MULTISPECIES: LysR family transcriptional regulator [Acinetobacter])	sp|Q57748|Y300_METJA(Uncharacterized HTH-type transcriptional regulator MJ0300 OS=Methanocaldococcus jannaschii (strain ATCC 43067 / DSM 2661 / JAL-1 / JCM 10045 / NBRC 100440) OX=243232 GN=MJ0300 PE=3 SV=1)	ref_gene
novel0001	25	34	26	0	0	0	14.42	25.57	14.56	0	0	0	18.1833	0	0.00820999	-6.9284	3.12086e-08	1.98781e-07	yes	down	-	chain length determinant family protein, partial [Acinetobacter baumannii 25493_2]	NZ_CP045110.1	126388	126515	+	COG0489(D:Cell cycle control, cell division, chromosome partitioning)	COG0489(Fe-S cluster carrier ATPase, Mrp/ApbC/NBP35 family)	CELLULAR PROCESSES AND SIGNALING	K16692	etk-wzc	tyrosine-protein kinase Etk/Wzc [EC:2.7.10.-]	map02020(Two-component system)	Environmental Information Processing	Signal transduction		GO:0016021(cellular_component:integral component of membrane); GO:0004713(molecular_function:protein tyrosine kinase activity); GO:0005886(cellular_component:plasma membrane); GO:0045226(biological_process:extracellular polysaccharide biosynthetic process); GO:0005524(molecular_function:ATP binding); GO:0009103(biological_process:lipopolysaccharide biosynthetic process)	GO:0005488;GO:0110165;GO:0008152;GO:0003824;GO:0009987	WP_005133464.1(polysaccharide biosynthesis tyrosine autokinase [Acinetobacter baumannii])	sp|O52788|PTK_ACIJO(Tyrosine-protein kinase ptk OS=Acinetobacter johnsonii OX=40214 GN=ptk PE=1 SV=1)	novel_gene
novel0013	141	96	138	18	10	9	23.52	20.98	23.08	3.38	1.57	1.34	22.5267	2.09667	0.124266	-3.00849	2.22442e-19	4.09219e-18	yes	down	-	hypothetical protein B9X49_16445 [Acinetobacter baumannii]	NZ_CP045110.1	538387	538580	+	COG4651(P:Inorganic ion transport and metabolism)	COG4651(Predicted Kef-type K+ transport protein, K+/H+ antiporter domain)	METABOLISM										WP_214645578.1(cation:proton antiporter [Acinetobacter terrae])	sp|P52071|YPH1_METEX(Uncharacterized protein in phaC 3'region (Fragment) OS=Methylorubrum extorquens OX=408 PE=3 SV=1)	novel_gene
novel0023	65	61	69	21	18	16	15.09	18.55	15.93	5.56	4	3.34	16.5233	4.3	0.356523	-1.48793	1.84585e-06	9.4385e-06	yes	down	-	ribose-phosphate pyrophosphokinase domain protein [Acinetobacter baumannii 1575710]	NZ_CP045110.1	872474	872644	+	COG0462(F:Nucleotide transport and metabolism)	COG0462(Phosphoribosylpyrophosphate synthetase)	METABOLISM	K00948	prsA	ribose-phosphate pyrophosphokinase [EC:2.7.6.1]	map00030(Pentose phosphate pathway); map00230(Purine metabolism)	Metabolism;Metabolism	Carbohydrate metabolism;Nucleotide metabolism		GO:0005737(cellular_component:cytoplasm); GO:0016301(molecular_function:kinase activity); GO:0009156(biological_process:ribonucleoside monophosphate biosynthetic process); GO:0000287(molecular_function:magnesium ion binding); GO:0004749(molecular_function:ribose phosphate diphosphokinase activity); GO:0009165(biological_process:nucleotide biosynthetic process); GO:0009116(biological_process:nucle…	GO:0110165;GO:0009987;GO:0003824;GO:0008152;GO:0005488	WP_071224967.1(ribose-phosphate pyrophosphokinase [Acinetobacter baumannii])	sp|A6W1C7|KPRS_MARMS(Ribose-phosphate pyrophosphokinase OS=Marinomonas sp. (strain MWYL1) OX=400668 GN=prs PE=3 SV=1)	novel_gene
novel0026	7769	5576	7767	16784	17716	13646	4008.81	3756.4	3902.79	9930.99	8833.84	6247.77	3889.33	8337.53	2.90591	1.53899	7.37516e-21	1.48088e-19	yes	up	-	hypothetical protein, partial [Acinetobacter baumannii]	NZ_CP045110.1	943815	943684	-													QCR88985.1(hypothetical protein FED54_10125 [Acinetobacter baumannii])		novel_gene
novel0029	249	195	183	45	50	37	63.88	65.53	46.58	13.21	12.34	8.54	58.6633	11.3633	0.26648	-1.9079	2.58916e-16	3.85797e-15	yes	down	-	hypothetical protein J480_4246, partial [Acinetobacter baumannii 34654]	NZ_CP045110.1	1136804	1136968	+													AVN05960.1(hypothetical protein C7R87_2150 [Acinetobacter baumannii])		novel_gene
novel0030	28.5	31	31.5	10	12	11.5	11.23	15.98	12.18	4.53	4.58	4.05	13.13	4.38667	0.468415	-1.09414	0.00786677	0.0197599	yes	down	-	hypothetical protein, partial [Staphylococcus hominis]	NZ_CP045110.1	1166170	1166028	-													WP_031961738.1(hypothetical protein [Acinetobacter baumannii])		novel_gene
novel0036	100	81	101	791	1289	1346	161.09	165.59	152.24	1404.05	1930.92	1804.25	159.64	1713.07	15.5509	3.95893	1.20369e-71	1.8017e-69	yes	up	-	hypothetical protein A1S_3649 [Acinetobacter baumannii ATCC 17978]	NZ_CP045110.1	1618006	1618107	+													ABS90074.2(hypothetical protein A1S_3649 [Acinetobacter baumannii ATCC 17978])		novel_gene
novel0039	51	19	29	144	226	240	58.42	27.96	31.53	184.85	244.56	234.23	39.3033	221.213	7.84615	2.97198	6.38653e-22	1.421e-20	yes	up	-	hypothetical protein J481_3652, partial [Acinetobacter baumannii 662545-1347]	NZ_CP045110.1	1869579	1869687	+											GO:0016021(cellular_component:integral component of membrane)	GO:0110165	EXD57775.1(hypothetical protein J481_3652, partial [Acinetobacter baumannii 662545-1347])		novel_gene
novel0045	19455	13297	20248	37867	55924	62177	2346.75	2097.58	2463.78	5121.28	6314.7	6703.26	2302.7	6046.41	3.7613	1.91123	2.33933e-21	4.90663e-20	yes	up	-	hypothetical protein HMPREF0010_00610 [Acinetobacter baumannii ATCC 19606 = CIP 70.34 = JCM 6841]	NZ_CP045110.1	2130648	2130870	+											GO:0016021(cellular_component:integral component of membrane)	GO:0110165	EEX04845.1(hypothetical protein HMPREF0010_00610 [Acinetobacter baumannii ATCC 19606 = CIP 70.34 = JCM 6841])		novel_gene
novel0046	46	32	55	95	118	141	0	0	591	0	1214.22	1253.24	197	822.487	3.38525	1.75926	8.94412e-12	8.7139e-11	yes	up	-	hypothetical protein BVD86_05040 [Acinetobacter pittii]	NZ_CP045110.1	2130786	2130715	-															novel_gene
novel0047	7568	3230	6216	14941	23291	22339	381.52	210.51	319.13	851.89	1118.59	1033.72	303.72	1001.4	4.55555	2.18763	1.07543e-07	6.49794e-07	yes	up	-	hypothetical protein HMPREF0021_01029 [Acinetobacter baumannii 6013150]	NZ_CP045110.1	2134772	2135125	+													EGJ61338.1(hypothetical protein HMPREF0021_01029 [Acinetobacter baumannii 6013150])		novel_gene
novel0053	5	4	8	1031	1152	1095	0.69	0.72	1.11	159.81	149.08	134.93	0.84	147.94	245.399	7.93899	4.05756e-98	8.9077e-96	yes	up	-	hypothetical protein BJAB0715_02250 [Acinetobacter baumannii BJAB0715]	NZ_CP045110.1	2419340	2419131	-	COG1309(K:Transcription)	COG1309(DNA-binding protein, AcrR family, includes nucleoid occlusion protein SlmA)	INFORMATION STORAGE AND PROCESSING										WP_136374555.1(multidrug efflux transcriptional repressor AdeN [Acinetobacter baumannii])		novel_gene
novel0060	0	0	0	33	23	18	0	0	0	118.59	69.82	48.22	0	78.8767	169.019	7.40104	3.61239e-09	2.53637e-08	yes	up	-	hypothetical protein J696_01898 [Acinetobacter baumannii 1428368]	NZ_CP045110.1	2617415	2617503	+	COG2308(R:General function prediction only)	COG2308(Circularly permuted ATP-grasp protein)	POORLY CHARACTERIZED										WP_005123712.1(circularly permuted type 2 ATP-grasp protein [Acinetobacter baumannii])		novel_gene
novel0063	28.5	31	31.5	10	12	11.5	11.23	15.98	12.18	4.53	4.58	4.05	13.13	4.38667	0.468415	-1.09414	0.00786677	0.0197599	yes	down	-	hypothetical protein, partial [Staphylococcus hominis]	NZ_CP045110.1	2780467	2780609	+													WP_031961738.1(hypothetical protein [Acinetobacter baumannii])		novel_gene
novel0064	133	133	120	63	29	57	68.63	89.6	60.3	37.28	14.46	26.1	72.8433	25.9467	0.48216	-1.05242	1.42766e-05	6.34452e-05	yes	down	-	chorismate lyase, partial [Acinetobacter baumannii]	NZ_CP045110.1	2851650	2851781	+	COG3161(H:Coenzyme transport and metabolism)	COG3161(4-hydroxybenzoate synthetase (chorismate-pyruvate lyase))	METABOLISM	K03181	ubiC	chorismate lyase [EC:4.1.3.40]	map00130(Ubiquinone and other terpenoid-quinone biosynthesis)	Metabolism	Metabolism of cofactors and vitamins		GO:0042866(biological_process:pyruvate biosynthetic process); GO:0005737(cellular_component:cytoplasm); GO:0006744(biological_process:ubiquinone biosynthetic process); GO:0008813(molecular_function:chorismate lyase activity)	GO:0110165;GO:0009987;GO:0003824;GO:0008152	WP_001231790.1(chorismate lyase [Acinetobacter baumannii])	sp|A3M775|UBIC_ACIBT(Probable chorismate pyruvate-lyase OS=Acinetobacter baumannii (strain ATCC 17978 / CIP 53.77 / LMG 1025 / NCDC KC755 / 5377) OX=400667 GN=ubiC PE=3 SV=2)	novel_gene
novel0067	76	76	113	213	179	253	28.65	37.49	41.85	92.27	65.33	85.41	35.9967	81.0033	3.07602	1.62107	1.53813e-16	2.35584e-15	yes	up	-	glyceraldehyde-3-phosphate dehydrogenase domain protein [Acinetobacter baumannii 25691_8]	NZ_CP045110.1	3012836	3012980	+	COG0057(G:Carbohydrate transport and metabolism)	COG0057(Glyceraldehyde-3-phosphate dehydrogenase/erythrose-4-phosphate dehydrogenase)	METABOLISM	K00134	gapA	glyceraldehyde 3-phosphate dehydrogenase (phosphorylating) [EC:1.2.1.12]	map00710(Carbon fixation in photosynthetic organisms); map00010(Glycolysis / Gluconeogenesis); map05010(Alzheimer disease); map05130(Pathogenic Escherichia coli infection); map05132(Salmonella infection); map05415(Diabetic cardiomyopathy); map04066(HIF-1 signaling pathway)	Metabolism;Metabolism;Human Diseases;Human Diseases;Human Diseases;Human Diseases;Environmental Information Processing	Energy metabolism;Carbohydrate metabolism;Neurodegenerative disease;Infectious disease: bacterial;Infectious disease: bacterial;Cardiovascular disease;Signal transduction				AFU39100.1(glyceraldehyde-3-phosphate dehydrogenase [Acinetobacter baumannii TYTH-1])	sp|Q02PG5|GAP2_PSEAB(Glyceraldehyde-3-phosphate dehydrogenase-like protein OS=Pseudomonas aeruginosa (strain UCBPP-PA14) OX=208963 GN=gap2 PE=1 SV=1)	novel_gene
novel0077	918	659	879	1911	2159	2226	49.98	46.44	48.72	117.52	111.71	110.93	48.38	113.387	3.25869	1.70429	1.32014e-28	4.18002e-27	yes	up	-	hypothetical protein D3X25_06600, partial [Acinetobacter baumannii]	NZ_CP045110.1	3544753	3544416	-											GO:0016021(cellular_component:integral component of membrane)	GO:0110165	RIW63158.1(hypothetical protein D3X25_06600, partial [Acinetobacter baumannii])		novel_gene
sRNA0011	1037	549	900	206	78	80	104.21	72.01	91.49	23.21	7.34	7.21	89.2367	12.5867	0.181421	-2.46258	6.38868e-07	3.52985e-06	yes	down
sRNA0027	12	17	19	25	31	44	19.33	34.75	28.64	44.38	46.44	58.98	27.5733	49.9333	2.64388	1.40266	0.000316317	0.0011001	yes	up
sRNA0028	62	19	68	9	16	20	144.81	55.64	146.53	22.87	34.35	38.13	115.66	31.7833	0.385435	-1.37544	0.00323688	0.00891225	yes	down
sRNA0092	6	3	4	28	28	39	0	0	0	0	0	0	0	0	9.22675	3.20582	1.67079e-09	1.23638e-08	yes	up
sRNA0094	192712	143952	185896	424056	667494	633557	13312.5	12915.2	13046.8	32956.3	43510	39711.4	13091.5	38725.9	4.22963	2.08053	2.35433e-27	7.11266e-26	yes	up
sRNA0096	4	7	6	36	62	72	0	0	0	0	0	0	0	0	12.7657	3.6742	1.28272e-14	1.663e-13	yes	up
sRNA0100	115	76	100	34	23	45	88.4	75.81	73.95	29.72	16.94	30.16	79.3867	25.6067	0.439979	-1.18449	2.37274e-05	0.000100818	yes	down
sRNA0188	59266	43143	68242	89716	85723	108922	47205	44562.3	52235.1	81164.8	65345.8	75513.8	48000.8	74008.1	2.1111	1.07799	4.26005e-12	4.32974e-11	yes	up
