# Supplementary material for: Cross-talk of MLST and transcriptome unveiling antibiotic resistance mechanism of carbapenem resistance Acinetobacter baumannii clinical strains isolated in Guiyang, China
Source: Front Microbiol. 2024 Jun 14;15:1394775. doi: 10.3389/fmicb.2024.1394775 (PMC11211267; doi:10.3389/fmicb.2024.1394775)
Supplement: Supplementary file 2 [file Data_Sheet_2.ZIP › Source data/Antibiotic resistance rawdata.xlsx]

## Sheet: Sheet1
Strain number	Ertapenem（µɡ/ml）	Biapenem（µɡ/ml）	Meropenem（µɡ/ml）	Imipenem（µɡ/ml）
1	1024	128	128	64
2	512	128	256	128
3	512	64	256	64
4	256	64	256	64
5	>1024	128	128	128
6	1024	64	64	64
7	>1024	32	128	64
8	512	32	64	<16
9	1024	32	64	32
10	256	32	128	64
11	512	64	64	32
12	>1024	128	128	64
13	>1024	64	128	64
14	1024	128	128	128
15	>1024	64	64	32
16	>1024	128	128	128
17	>1024	128	128	128
18	>1024	128	128	128
19	1024	64	64	64
20	1024	64	256	64
21	512	128	128	64
22	512	128	256	64
23	512	128	128	32
24	512	128	128	64
25	1024	128	128	32
26	512	128	128	32
27	512	64	128	64
28	>1024	128	256	64
29	512	64	256	64
30	1024	128	256	128
31	512	64	64	64
32	512	64	64	64
33	512	128	256	64
34	512	>128	256	64
35	512	32	64	64
36	1024	128	128	64
37	1024	16	32	32
38	512	128	128	32
39	512	128	256	32
40	1024	128	128	128
41	512	64	64	32
42	1024	64	128	128
43	1024	64	64	64
44	>1024	128	128	128
45	>1024	128	128	64
46	>1024	64	64	64
47	>1024	128	128	64
48	>1024	128	128	128
49	>1024	128	128	256
50	>1024	128	128	128
51	256	64	32	32
52	>1024	>128	128	64
53	>1024	64	64	32
54	>1024	128	128	64
55	512	128	128	32
56	1024	32	64	32
57	1024	128	128	64
58	1024	64	64	32
59	1024	32	64	32
60	1024	64	64	32
61	512	64	64	32
62	256	64	256	32
63	1024	64	64	64
64	1024	64	128	64
65	512	128	256	64
66	>1024	128	128	64
67	1024	64	128	128
68	1024	128	256	64
69	1024	128	64	64
70	1024	32	32	64
71	>1024	128	64	64
72	>1024	128	128	64
73	>1024	128	128	64
74	>1024	128	128	32
75	1024	128	128	32
76	1024	128	128	64
77	1024	128	64	<16
78	512	32	64	32
79	1024	128	64	<16
80	1024	128	64	<16
81	512	128	128	64
82	512	128	512	32
83	>1024	128	512	64
84	>1024	128	128	64
85	1024	64	128	32
86	>1024	64	128	64
87	1024	64	128	32
88	1024	128	256	32
89	1024	64	128	64
90	1024	128	128	128
91	1024	128	128	64
92	512	64	64	32
93	512	64	32	64
94	1024	>128	128	64
95	512	128	64	32
96	1024	64	128	64
97	256	32	64	<16
98	512	128	128	256
99	512	128	128	64
100	1024	128	128	64
101	512	64	256	64
102	512	128	512	128
103	1024	128	128	128
104	1024	128	128	64
105	512	64	512	64
106	512	64	512	32
107	512	64	64	64
108	512	128	512	32
109	1024	64	64	64
110	512	32	32	32
111	256	64	128	64
112	512	128	64	64
113	512	128	64	32
114	512	64	32	32
115	512	64	64	32
116	256	32	32	32
117	512	64	128	64
118	128	16	16	64
119	1024	128	32	32
120	>1024	128	32	32
121	>1024	128	32	16
122	512	>128	128	32
123	512	>128	64	32
124	>1024	>128	128	64
125	512	128	64	64
126	>1024	>128	128	64
127	512	128	64	32
128	512	128	64	32
129	512	>128	128	32
130	512	128	64	64
131	512	64	128	64
132	1024	32	64	64
133	512	64	64	64
134	512	128	64	64
135	512	128	32	32
136	512	>128	32	64
137	512	>128	64	32
138	512	128	32	32
139	1024	>128	128	64
140	512	>128	64	64
141	512	>128	64	32
142	512	128	64	32
143	512	128	32	<16
144	512	128	64	64
145	>1024	>128	64	64
146	>1024	>128	128	64
147	>1024	>128	64	<16
148	>1024	>128	128	64
149	1024	>128	32	32
150	>1024	>128	32	32
151	1024	>128	64	32
152	1024	>128	64	32
153	1024	128	64	64
154	1024	>128	64	32
155	1024	>128	128	64
156	512	128	32	<16
157	1024	>128	>512	64
158	512	>128	>512	64
159	256	>128	512	64
160	1024	>128	128	64
161	512	128	64	32
162	>1024	32	64	32
163	1024	32	128	64
164	>1024	64	128	64
165	256	128	32	64
166	>1024	>128	128	128
167	>1024	64	128	64
168	>1024	64	512	64
169	1024	128	512	32
170	1024	128	512	32
171	512	128	256	32
172	512	32	64	32
173	1024	64	128	32
174	512	32	64	<16
175	1024	128	128	64
176	1024	128	128	64
177	1024	128	128	64
178	512	64	64	54
179	1024	64	128	64
180	256	64	<16	64
181	512	128	64	128
182	1024	128	128	128
183	1024	128	128	64
184	512	128	64	128
185	512	64	64	64
186	512	64	128	32
187	1024	128	128	128
188	512	64	64	64
189	512	64	64	64
190	256	32	32	32
191	256	32	32	32
192	512	64	<16	64
193	512	64	32	64
194	256	128	32	64
195	256	16	<16	<16
196	512	64	32	64
197	<32	16	<16	<16
198	256	64	<16	64
199	512	32	64	<16
200	512	16	32	64
