# Supplementary material for: Cross-talk of MLST and transcriptome unveiling antibiotic resistance mechanism of carbapenem resistance Acinetobacter baumannii clinical strains isolated in Guiyang, China
Source: Front Microbiol. 2024 Jun 14;15:1394775. doi: 10.3389/fmicb.2024.1394775 (PMC11211267; doi:10.3389/fmicb.2024.1394775)
Supplement: Supplementary file 2 [file Data_Sheet_2.ZIP › Source data/RT-qPCR rawdata.xlsx]

## Sheet: Sheet1
Sample Name	Target Name	CT
77	purF	32.4401
77	purF	33.3304
77	purF	33.2065
98	purF	33.1371
98	purF	32.3615
98	purF	33.8442
77	mltG	24.0339
77	mltG	23.9923
77	mltG	24.0626
98	mltG	26.3626
98	mltG	26.1165
98	mltG	26.136
77	dnaK	17.0608
77	dnaK	17.0924
77	dnaK	17.0524
98	dnaK	18.7017
98	dnaK	18.1862
98	dnaK	18.3463
77	groL	17.9413
77	groL	17.8058
77	groL	17.759
98	groL	20.6034
98	groL	20.7713
98	groL	20.6556
77	GroES	19.1586
77	GroES	19.2561
77	GroES	19.022
98	GroES	20.8095
98	GroES	20.6416
98	GroES	20.6596
77	FQU82_RS13360	24.7855
77	FQU82_RS13361	24.5949
77	FQU82_RS13362	24.5975
98	FQU82_RS13363	27.0468
98	FQU82_RS13364	26.1038
98	FQU82_RS13365	26.1236
77	aceI	25.2486
77	aceI	25.3914
77	aceI	25.6141
98	aceI	26.2499
98	aceI	25.9715
98	aceI	26.4635
77	16S rRNA	13.881
77	16S rRNA	13.6223
77	16S rRNA	13.5111
98	16S rRNA	17.0132
98	16S rRNA	16.9868
98	16S rRNA	17.0958
